# Supplementary material for: The alpha-1 subunit of the Na+,K+-ATPase (ATP1A1) is required for macropinocytic entry of respiratory syncytial virus (RSV) in human respiratory epithelial cells
Source: PLoS Pathog. 2019 Aug 5;15(8):e1007963. doi: 10.1371/journal.ppat.1007963 (PMC6695199; doi:10.1371/journal.ppat.1007963)
Supplement: S1 Table — The expression knock-down siRNA screen was performed by transfecting A549 cells, engineered to express DsRed as a viability marker, with the Ambion Silencer Select Genome-wide siRNA library V4 targeting 21,566 genes, with three independent siRNAs per gene evaluated individually. Forty-eight h post-transfection the cells were infected with 1 PFU/cell of RSV-GFP. The effect of knock-down on GFP expression was measured 48 h post-infection, and the data analyzed as previously described [67]. The median seed corrected Z-scores for all the tested targets is shown. (XLSX) [file ppat.1007963.s001.xlsx]

## Sheet: Condensed Gene Level Rankings
	LOCUSID	Gene Symbol	Transcript	Median Seed Corrected Z-Score for this Gene
	1314	COPA	NM_004371	-3.46431
	372	ARCN1	NM_001655	-3.39476
	9276	COPB2	NM_004766	-3.36863
	22820	COPG	NM_016128	-3.29834
	22818	COPZ1	NM_016057	-3.25744
	476	ATP1A1	NM_000701	-2.71974
	6421	SFPQ	NM_005066	-2.64796
	8837	CFLAR	NM_003879	-2.53741
	8775	NAPA	NM_003827	-2.50034
	1315	COPB1	NM_016451	-2.49647
	6651	SON	NM_032195	-2.46312
	6135	RPL11	NM_000975	-2.3754
	5045	FURIN	NM_002569	-2.3035
	6301	SARS	NM_006513	-2.22718
	8729	GBF1	NM_004193	-2.20149
	5707	PSMD1	NM_002807	-2.20135
	10952	SEC61B	NM_006808	-2.17538
	5709	PSMD3	NM_002809	-2.11795
	27243	CHMP2A	NM_014453	-2.11518
	29927	SEC61A1	NM_013336	-2.08753
	440915	FKSG30	NM_001017421	-2.0567
	9939	RBM8A	NM_005105	-2.01969
	54187	NANS	NM_018946	-2.00494
	10482	NXF1	NM_001081491	-1.92252
	441377	LOC441377	XM_496991	-1.92228
	5702	PSMC3	NM_002804	-1.86377
	3685	ITGAV	NM_002210	-1.84266
	8661	EIF3A	NM_003750	-1.84105
	5714	PSMD8	NM_002812	-1.78977
	81555	YIPF5	NM_001024947	-1.77309
	3684	ITGAM	NM_000632	-1.75415
	5518	PPP2R1A	NM_014225	-1.75182
	3309	HSPA5	NM_005347	-1.74651
	3773	KCNJ16	NM_018658	-1.72192
	140688	C20orf112	NM_080616	-1.71596
	5684	PSMA3	NM_002788	-1.70934
	6635	SNRPE	NM_003094	-1.70681
	23563	CHST5	NM_024533	-1.69469
	229	ALDOB	NM_000035	-1.68736
	6404	SELPLG	NM_003006	-1.68267
	79693	YRDC	NM_024640	-1.67534
	10291	SF3A1	NM_001005409	-1.65394
	6152	RPL24	NM_000986	-1.65383
	8662	EIF3B	NM_001037283	-1.64914
	5706	PSMC6	NM_002806	-1.6472
	84233	TMEM126A	NM_032273	-1.63043
	644934	LOC644934	XM_930344	-1.62981
	23256	SCFD1	NM_016106	-1.61062
	51540	SCLY	NM_016510	-1.59419
	1663	DDX11	NM_004399	-1.57274
	23363	OBSL1	NM_015311	-1.5717
	5693	PSMB5	NM_002797	-1.56989
	10189	THOC4	NM_005782	-1.56749
	6532	SLC6A4	NM_001045	-1.5616
	63922	CHTF18	NM_022092	-1.54562
	55852	TEX2	NM_018469	-1.54197
	2889	RAPGEF1	NM_005312	-1.54191
	389207	GRXCR1	NM_001080476	-1.5329
	11336	EXOC3	NM_007277	-1.53056
	11254	SLC6A14	NM_007231	-1.52549
	4116	MAGOH	NM_002370	-1.51482
	9563	H6PD	NM_004285	-1.50643
	6598	SMARCB1	NM_001007468	-1.50619
	51531	C9orf156	NM_016481	-1.49874
	727827	LOC727827	XM_001125998	-1.49273
	10893	MMP24	NM_006690	-1.48961
	6207	RPS13	NM_001017	-1.48331
	6839	SUV39H1	NM_003173	-1.47743
	8668	EIF3I	NM_003757	-1.47707
	4141	MARS	NM_004990	-1.47565
	577	BAI3	NM_001704	-1.47429
	55839	CENPN	NM_018455	-1.4633
	10008	KCNE3	NM_005472	-1.46239
	6425	SFRP5	NM_003015	-1.45221
	5705	PSMC5	NM_002805	-1.44818
	51742	ARID4B	NM_016374	-1.44459
	23524	SRRM2	NM_016333	-1.44183
	5717	PSMD11	NM_002815	-1.43724
	6234	RPS28	NM_001031	-1.43485
	2849	GPR26	NM_153442	-1.43462
	8575	PRKRA	NM_003690	-1.42525
	4123	MAN2C1	NM_006715	-1.4211
	10096	ACTR3	NM_005721	-1.41873
	79857	FLJ13224	XM_495918	-1.41364
	1665	DHX15	NM_001358	-1.41255
	10569	SLU7	NM_006425	-1.40965
	9943	OXSR1	NM_005109	-1.40929
	23480	SEC61G	NM_001012456	-1.40805
	7311	UBA52	NM_001033930	-1.40129
	79989	TTC26	NM_024926	-1.39695
	1915	EEF1A1	NM_001402	-1.39394
	8394	PIP5K1A	NM_003557	-1.39344
	6175	RPLP0	NM_001002	-1.39233
	728689	LOC728689	XM_001132482	-1.38726
	10095	ARPC1B	NM_005720	-1.38426
	199953	TMEM201	NM_001010866	-1.37373
	5538	PPT1	NM_000310	-1.3733
	9861	PSMD6	NM_014814	-1.37085
	644068	MGC87895	XM_930106	-1.36865
	3003	GZMK	NM_002104	-1.36852
	10097	ACTR2	NM_001005386	-1.36301
	1800	DPEP1	NM_004413	-1.36122
	3004	GZMM	NM_005317	-1.35005
	9016	SLC25A14	NM_003951	-1.34092
	5713	PSMD7	NM_002811	-1.3402
	3553	IL1B	NM_000576	-1.33722
	8600	TNFSF11	NM_003701	-1.32731
	54981	C9orf95	NM_017881	-1.32706
	1973	EIF4A1	NM_001416	-1.32631
	23294	ANKS1A	NM_015245	-1.32329
	9051	PSTPIP1	NM_003978	-1.32303
	3218	HOXB8	NM_024016	-1.31923
	253827	MSRB3	NM_001031679	-1.31747
	54807	ZNF586	NM_017652	-1.31743
	23451	SF3B1	NM_001005526	-1.31699
	282679	AQP11	NM_173039	-1.31673
	4861	NPAS1	NM_002517	-1.31473
	51340	CRNKL1	NM_016652	-1.31212
	6996	TDG	NM_003211	-1.30902
	5708	PSMD2	NM_002808	-1.30249
	10641	TUSC4	NM_006545	-1.30221
	160	AP2A1	NM_014203	-1.29784
	4361	MRE11A	NM_005590	-1.28853
	83795	KCNK16	NM_032115	-1.28847
	2306	FOXD2	NM_004474	-1.28836
	1727	CYB5R3	NM_000398	-1.28448
	5687	PSMA6	NM_002791	-1.28264
	7772	ZNF229	NM_014518	-1.28011
	653702	hCG_31916	XM_935293	-1.27826
	6428	SFRS3	NM_003017	-1.277
	401992	OR2T2	NM_001004136	-1.26892
	1667	DEFA1	NM_004084	-1.2658
	92856	IMP4	NM_033416	-1.26107
	3782	KCNN3	NM_002249	-1.26045
	22796	COG2	NM_007357	-1.25782
	27154	BRPF3	NM_015695	-1.25728
	11140	CDC37	NM_007065	-1.25262
	645188	LOC645188	XM_932715	-1.25013
	79295	OR5H6	NM_001005479	-1.24679
	7307	U2AF1	NM_001025203	-1.24351
	118472	ZNF511	NM_145806	-1.24093
	57573	ZNF471	NM_020813	-1.23624
	1044	CDX1	NM_001804	-1.23522
	5105	PCK1	NM_002591	-1.23454
	10992	SF3B2	NM_006842	-1.2326
	7162	TPBG	NM_006670	-1.23098
	4149	MAX	NM_002382	-1.22966
	5430	POLR2A	NM_000937	-1.22755
	7726	TRIM26	NM_003449	-1.22685
	7142	TNP2	NM_005425	-1.22449
	4232	MEST	NM_002402	-1.22178
	23547	LILRA4	NM_012276	-1.22027
	53345	TM6SF2	NM_001001524	-1.20997
	6230	RPS25	NM_001028	-1.20681
	2810	SFN	NM_006142	-1.20681
	6368	CCL23	NM_005064	-1.20439
	57465	TBC1D24	NM_020705	-1.20416
	25946	ZNF385A	NM_015481	-1.20377
	641980	tcag7.956	NM_001085413	-1.20203
	650638	LOC650638	XM_939727	-1.20007
	55186	SLC25A36	NM_018155	-1.19806
	80267	EDEM3	NM_025191	-1.19805
	27246	ZNF364	NM_014455	-1.19666
	80146	UXS1	NM_025076	-1.19426
	6670	SP3	NM_001017371	-1.19055
	6915	TBXA2R	NM_001060	-1.18573
	157378	TMEM65	NM_194291	-1.18369
	79836	LONRF3	NM_001031855	-1.17881
	22881	ANKRD6	NM_014942	-1.17818
	9670	IPO13	NM_014652	-1.17796
	400867	FLJ45139	NM_001001692	-1.1749
	89832	CHRFAM7A	NM_139320	-1.1748
	3670	ISL1	NM_002202	-1.17446
	9588	PRDX6	NM_004905	-1.17288
	6204	RPS10	NM_001014	-1.17166
	6698	SPRR1A	NM_005987	-1.16764
	5528	PPP2R5D	NM_006245	-1.16501
	1048	CEACAM5	NM_004363	-1.1643
	23245	ASTN2	NM_014010	-1.16108
	5927	JARID1A	NM_001042603	-1.15068
	6612	SUMO3	NM_006936	-1.1497
	3157	HMGCS1	NM_002130	-1.14921
	6189	RPS3A	NM_001006	-1.14902
	23020	SNRNP200	NM_014014	-1.14152
	1528	CYB5A	NM_001914	-1.13995
	56110	PCDHGA5	NM_018918	-1.13914
	125997	MBD3L2	NM_144614	-1.13868
	2729	GCLC	NM_001498	-1.13633
	54432	YIPF1	NM_018982	-1.13618
	55718	POLR3E	NM_018119	-1.13569
	55530	SVOP	NM_018711	-1.13552
	1024	CDK8	NM_001260	-1.13472
	3423	IDS	NM_000202	-1.13456
	51160	VPS28	NM_016208	-1.13394
	11012	KLK11	NM_006853	-1.13325
	5216	PFN1	NM_005022	-1.13176
	7097	TLR2	NM_003264	-1.12673
	7280	TUBB2A	NM_001069	-1.12627
	84196	USP48	NM_001032730	-1.12615
	1107	CHD3	NM_001005271	-1.12552
	731135	LOC731135	XM_001128573	-1.12512
	55814	BDP1	NM_018429	-1.12495
	91544	UBXN11	NM_001077262	-1.12446
	55683	KIAA1310	NM_017991	-1.12397
	8708	B3GALT1	NM_020981	-1.12359
	6156	RPL30	NM_000989	-1.12267
	54995	OXSM	NM_017897	-1.1219
	57703	KIAA1604	NM_020943	-1.12015
	79758	DHRS12	NM_001031719	-1.12003
	3567	IL5	NM_000879	-1.11757
	22974	TPX2	NM_012112	-1.11753
	728440	LOC728440	XM_001127467	-1.11679
	79829	NAT11	NM_024771	-1.11625
	6160	RPL31	NM_000993	-1.11553
	5525	PPP2R5A	NM_006243	-1.11552
	6876	TAGLN	NM_001001522	-1.11478
	375	ARF1	NM_001024226	-1.11217
	3949	LDLR	NM_000527	-1.10865
	3191	HNRNPL	NM_001005335	-1.10797
	5968	REG1B	NM_006507	-1.10755
	65258	MPPE1	NM_023075	-1.10597
	8818	DPM2	NM_003863	-1.10571
	9989	PPP4R1	NM_001042388	-1.10547
	64386	MMP25	NM_022468	-1.10489
	6432	SFRS7	NM_001031684	-1.10443
	160287	LDHAL6A	NM_144972	-1.10379
	221937	FOXK1	NM_001037165	-1.10355
	4609	MYC	NM_002467	-1.10203
	4486	MST1R	NM_002447	-1.10138
	8165	AKAP1	NM_003488	-1.10116
	253558	LCLAT1	NM_001002257	-1.10044
	4762	NEUROG1	NM_006161	-1.10018
	55110	MAGOHB	NM_018048	-1.09871
	29930	PCDHB1	NM_013340	-1.0971
	253769	WDR27	NM_182552	-1.09657
	27245	AHDC1	NM_001029882	-1.0941
	388	RHOB	NM_004040	-1.09259
	6294	SAFB	NM_002967	-1.08964
	83640	FAM103A1	NM_031452	-1.08897
	231	AKR1B1	NM_001628	-1.0856
	119358	LOC119358	XM_061427	-1.08555
	65249	ZSWIM4	NM_023072	-1.08547
	6235	RPS29	NM_001030001	-1.08513
	534	ATP6V1G2	NM_130463	-1.0843
	50834	TAS2R1	NM_019599	-1.0839
	11015	KDELR3	NM_006855	-1.08005
	5683	PSMA2	NM_002787	-1.08001
	3795	KHK	NM_000221	-1.07913
	924	CD7	NM_006137	-1.07706
	65125	WNK1	NM_018979	-1.07681
	26025	PCDHGA12	NM_003735	-1.07565
	1803	DPP4	NM_001935	-1.07298
	11160	ERLIN2	NM_001003790	-1.07202
	51062	SPG3A	NM_015915	-1.07101
	55374	TMCO6	NM_018502	-1.07091
	138882	OR1N2	NM_001004457	-1.0699
	57187	THOC2	NM_001081550	-1.06919
	84275	SLC25A33	NM_032315	-1.06841
	6790	AURKA	NM_003600	-1.0683
	5704	PSMC4	NM_006503	-1.06774
	647436	LOC647436	XM_937113	-1.06744
	84808	C1orf170	XM_372194	-1.06689
	80176	SPSB1	NM_025106	-1.06546
	400073	FLJ40142	NM_207435	-1.06521
	10094	ARPC3	NM_005719	-1.06472
	6923	TCEB2	NM_007108	-1.0644
	10787	NCKAP1	NM_013436	-1.06355
	92154	MTSS1L	NM_138383	-1.06185
	5450	POU2AF1	NM_006235	-1.06135
	345895	RSHL3	NM_001010892	-1.05917
	728283	FLJ33544	XM_001130238	-1.05897
	578	BAK1	NM_001188	-1.05807
	8175	SF3A2	NM_007165	-1.05805
	347541	MAGEB5	XM_293407	-1.05787
	2160	F11	NM_000128	-1.05715
	2266	FGG	NM_000509	-1.05699
	823	CAPN1	NM_005186	-1.05675
	10130	PDIA6	NM_005742	-1.05609
	57221	KIAA1244	NM_020340	-1.05498
	9986	RCE1	NM_001032279	-1.05447
	123263	MTFMT	NM_139242	-1.05431
	1441	CSF3R	NM_000760	-1.0537
	6526	SLC5A3	NM_006933	-1.05256
	55800	SCN3B	NM_001040151	-1.05152
	55320	C14orf106	NM_018353	-1.05107
	51337	C8orf55	NM_016647	-1.0502
	114823	LENG8	NM_052925	-1.04934
	79944	L2HGDH	NM_024884	-1.04843
	6194	RPS6	NM_001010	-1.04811
	29099	COMMD9	NM_014186	-1.0478
	148423	C1orf52	NM_198077	-1.04619
	6227	RPS21	NM_001024	-1.04545
	4524	MTHFR	NM_005957	-1.04532
	11345	GABARAPL2	NM_007285	-1.04517
	344658	SAMD7	NM_182610	-1.04456
	646195	LOC646195	XM_001134014	-1.04419
	3852	KRT5	NM_000424	-1.04362
	6181	RPLP2	NM_001004	-1.04303
	117283	IHPK3	NM_054111	-1.04218
	54960	GEMIN8	NM_001042479	-1.04186
	8802	SUCLG1	NM_003849	-1.04176
	7200	TRH	NM_007117	-1.04007
	2828	GPR4	NM_005282	-1.03853
	11098	PRSS23	NM_007173	-1.03768
	5069	PAPPA	NM_002581	-1.03616
	9917	FAM20B	NM_014864	-1.03524
	462	SERPINC1	NM_000488	-1.03512
	3849	KRT2	NM_000423	-1.0349
	1382	CRABP2	NM_001878	-1.03473
	378	ARF4	NM_001660	-1.0343
	51690	LSM7	NM_016199	-1.034
	3945	LDHB	NM_002300	-1.03348
	8315	BRAP	NM_006768	-1.03076
	162962	FLJ16287	XM_091886	-1.03041
	83933	HDAC10	NM_032019	-1.02941
	79802	HHIPL2	NM_024746	-1.029
	8531	CSDA	NM_003651	-1.02835
	55788	LMBRD1	NM_018368	-1.02835
	11330	CTRC	NM_007272	-1.02831
	10295	BCKDK	NM_005881	-1.02749
	29763	PACSIN3	NM_016223	-1.02504
	4261	CIITA	NM_000246	-1.02504
	2312	FLG	NM_002016	-1.02479
	25896	INTS7	NM_015434	-1.02097
	219968	OR5B21	NM_001005218	-1.02089
	11019	LIAS	NM_006859	-1.01981
	140690	CTCFL	NM_080618	-1.01864
	153396	TMEM161B	NM_153354	-1.01559
	1359	CPA3	NM_001870	-1.01491
	3955	LFNG	NM_001040167	-1.01325
	124220	LOC124220	NM_145252	-1.01319
	123920	CMTM3	NM_001048251	-1.0118
	58500	ZNF250	NM_021061	-1.01136
	2639	GCDH	NM_000159	-1.01059
	1938	EEF2	NM_001961	-1.01012
	90462	ZNF605	NM_183238	-1.00878
	957	ENTPD5	NM_001249	-1.0064
	10316	NMUR1	NM_006056	-1.00526
	390083	OR56A3	NM_001003443	-1.00521
	1056	CEL	NM_001807	-1.00505
	153642	ARSK	NM_198150	-1.0045
	998	CDC42	NM_001039802	-1.00259
	10480	EIF3M	NM_006360	-1.00231
	2078	ERG	NM_004449	-1.00165
	91752	ZNF804A	NM_194250	-1.00096
	55790	CSGALNACT1	NM_018371	-1.00004
	122961	ISCA2	NM_194279	-0.999505
	57693	ZNF317	NM_020933	-0.99926
	23314	SATB2	NM_015265	-0.999147
	143501	C11orf40	NM_144663	-0.998371
	4836	NMT1	NM_021079	-0.997612
	729581	LOC729581	XM_001130701	-0.997588
	6892	TAPBP	NM_003190	-0.99758
	24	ABCA4	NM_000350	-0.997548
	1388	CREBL1	NM_004381	-0.997536
	730094	LOC730094	XM_001132387	-0.997256
	401236	FLJ23152	XM_376469	-0.997027
	5533	PPP3CC	NM_005605	-0.996844
	2019	EN1	NM_001426	-0.995554
	50507	NOX4	NM_016931	-0.994195
	5311	PKD2	NM_000297	-0.993721
	6668	SP2	NM_003110	-0.98967
	7068	THRB	NM_000461	-0.988757
	5950	RBP4	NM_006744	-0.988705
	1893	ECM1	NM_004425	-0.988129
	3688	ITGB1	NM_002211	-0.987966
	26533	OR10G3	NM_001005465	-0.987928
	51144	HSD17B12	NM_016142	-0.987622
	9375	TM9SF2	NM_004800	-0.987279
	3931	LCAT	NM_000229	-0.986876
	729170	LOC729170	XM_001129548	-0.986058
	79961	DENND2D	NM_024901	-0.985654
	9654	TTLL4	NM_014640	-0.983828
	55554	KLK15	NM_017509	-0.983169
	8578	SCARF1	NM_003693	-0.98212
	339896	GADL1	NM_207359	-0.980531
	28972	SPCS1	NM_014041	-0.979525
	1182	CLCN3	NM_001829	-0.979075
	284366	KLK9	NM_012315	-0.977236
	643853	FLJ45032	NM_001039770	-0.977166
	312	ANXA13	NM_001003954	-0.975666
	729220	FLJ45513	XM_001133597	-0.975073
	286075	ZNF707	NM_173831	-0.973817
	9609	RAB36	NM_004914	-0.972485
	26998	FETUB	NM_014375	-0.971505
	9169	SFRS2IP	NM_004719	-0.971488
	8663	EIF3C	NM_001037808	-0.971197
	1490	CTGF	NM_001901	-0.970831
	85443	DCLK3	XM_940612	-0.970706
	114786	XKR4	NM_052898	-0.970402
	84951	TNS4	NM_032865	-0.969656
	50863	NTM	NM_001048209	-0.967153
	284083	C17orf47	NM_001038704	-0.966953
	55142	CEP27	NM_018097	-0.965521
	440275	EIF2AK4	NM_001013703	-0.965158
	1537	CYC1	NM_001916	-0.963179
	9672	SDC3	NM_014654	-0.962871
	55325	UFSP2	NM_018359	-0.962619
	6224	RPS20	NM_001023	-0.962196
	51642	MRPL48	NM_016055	-0.961548
	391370	LOC391370	XM_372926	-0.961418
	58517	RBM25	NM_021239	-0.961372
	2348	FOLR1	NM_000802	-0.961361
	5695	PSMB7	NM_002799	-0.960898
	3340	NDST1	NM_001543	-0.960625
	8085	MLL2	NM_003482	-0.960354
	9632	SEC24C	NM_004922	-0.960302
	4641	MYO1C	NM_001080779	-0.959316
	649821	LOC649821	XM_942212	-0.959126
	917	CD3G	NM_000073	-0.958817
	6342	SCP2	NM_001007098	-0.958411
	715	C1R	NM_001733	-0.957423
	57415	C3orf14	NM_020685	-0.95718
	2052	EPHX1	NM_000120	-0.955326
	29851	ICOS	NM_012092	-0.955183
	8335	HIST1H2AB	NM_003513	-0.954632
	9757	MLL4	NM_014727	-0.953079
	8343	HIST1H2BF	NM_003522	-0.952964
	10287	RGS19	NM_001039467	-0.952532
	4256	MGP	NM_000900	-0.951901
	730674	LOC730674	XM_001126752	-0.950916
	1286	COL4A4	NM_000092	-0.950436
	8450	CUL4B	NM_001079872	-0.950362
	2053	EPHX2	NM_001979	-0.949813
	79690	GAL3ST4	NM_024637	-0.948501
	25769	SLC24A2	NM_020344	-0.948341
	731559	LOC731559	XM_001130046	-0.947816
	361	AQP4	NM_001650	-0.947181
	8828	NRP2	NM_003872	-0.947079
	6229	RPS24	NM_001026	-0.946692
	1398	CRK	NM_005206	-0.946571
	84243	ZDHHC18	NM_032283	-0.945974
	4707	NDUFB1	NM_004545	-0.94587
	8522	GAS7	NM_003644	-0.94556
	25934	NIPSNAP3A	NM_015469	-0.944411
	7204	TRIO	NM_007118	-0.943879
	9601	PDIA4	NM_004911	-0.943213
	9343	EFTUD2	NM_004247	-0.941213
	63967	CLSPN	NM_022111	-0.940371
	7555	CNBP	NM_003418	-0.940298
	9194	SLC16A7	NM_004731	-0.939792
	730446	LOC730446	XM_001125813	-0.938864
	126767	AADACL3	XM_938346	-0.938806
	6457	SH3GL3	NM_003027	-0.938716
	91947	ARRDC4	NM_183376	-0.93782
	729910	LOC729910	XM_001134168	-0.93738
	55156	ARMC1	NM_018120	-0.93603
	9517	SPTLC2	NM_004863	-0.935305
	4015	LOX	NM_002317	-0.934602
	871	SERPINH1	NM_001235	-0.933898
	55872	PBK	NM_018492	-0.932259
	115123	2015-03-03	NM_178450	-0.931711
	729717	LOC729717	XM_001131119	-0.931126
	114821	SCAND3	NM_052923	-0.930799
	6860	SYT4	NM_020783	-0.929227
	442448	LOC442448	XM_937272	-0.928236
	5886	RAD23A	NM_005053	-0.928176
	6628	SNRPB	NM_003091	-0.927536
	730241	LOC730241	XM_001133221	-0.927018
	2879	GPX4	NM_001039847	-0.925766
	8000	PSCA	NM_005672	-0.924885
	284369	FLJ40235	NM_173635	-0.924765
	716	C1S	NM_001734	-0.924631
	705	BYSL	NM_004053	-0.923643
	26579	MYEOV	NM_138768	-0.921783
	4359	MPZ	NM_000530	-0.921204
	5536	PPP5C	NM_006247	-0.919961
	4302	MLLT6	NM_005937	-0.919714
	133609	hCG_1818237	XM_068430	-0.918535
	7107	GPR137B	NM_003272	-0.918532
	1582	CYP8B1	NM_004391	-0.917886
	8743	TNFSF10	NM_003810	-0.917578
	1213	CLTC	NM_004859	-0.91688
	164091	PAQR7	NM_178422	-0.915413
	1595	CYP51A1	NM_000786	-0.915404
	54870	QRICH1	NM_017730	-0.915082
	7349	UCN	NM_003353	-0.914613
	56949	XAB2	NM_020196	-0.914137
	9706	ULK2	NM_014683	-0.913026
	284129	SLC26A11	NM_173626	-0.912624
	26285	CLDN17	NM_012131	-0.91223
	79090	TRAPPC6A	NM_024108	-0.911738
	146760	RTN4RL1	NM_178568	-0.911324
	83700	JAM3	NM_032801	-0.910395
	9043	SPAG9	NM_003971	-0.910184
	11014	KDELR2	NM_006854	-0.908277
	10514	MYBBP1A	NM_014520	-0.90684
	10626	TRIM16	NM_006470	-0.906551
	84694	GJA10	NM_032602	-0.90606
	51181	DCXR	NM_016286	-0.905703
	1975	EIF4B	NM_001417	-0.903818
	649676	LOC649676	XM_943839	-0.903478
	338811	FAM19A2	NM_178539	-0.903103
	329	BIRC2	NM_001166	-0.902974
	7812	CSDE1	NM_001007553	-0.902798
	79680	C22orf29	NM_024627	-0.902749
	59286	UBL5	NM_001048241	-0.901447
	9716	AQR	NM_014691	-0.900846
	51124	IER3IP1	NM_016097	-0.899813
	10262	SF3B4	NM_005850	-0.899703
	732034	LOC732034	XM_001131658	-0.899676
	10807	SDCCAG3	NM_001039707	-0.899123
	1108	CHD4	NM_001273	-0.898316
	7356	SCGB1A1	NM_003357	-0.897472
	64405	CDH22	NM_021248	-0.896985
	80757	TMEM121	NM_025268	-0.896948
	158431	ZNF782	NM_001001662	-0.894886
	126306	JSRP1	NM_144616	-0.89441
	6392	SDHD	NM_003002	-0.894233
	10123	ARL4C	NM_005737	-0.893941
	5998	RGS3	NM_017790	-0.893312
	54517	PUS7	NM_019042	-0.893131
	132112	RTP1	NM_153708	-0.893117
	553128	KIR2DL5B	NM_001018081	-0.892966
	4905	NSF	NM_006178	-0.891857
	80314	EPC1	NM_025209	-0.891653
	2562	GABRB3	NM_000814	-0.891243
	347344	ZNF81	NM_007137	-0.890783
	6637	SNRPG	NM_003096	-0.890483
	6362	CCL18	NM_002988	-0.889701
	9899	SV2B	NM_014848	-0.889331
	2771	GNAI2	NM_002070	-0.889249
	54441	STAG3L1	NM_001002840	-0.889185
	51065	RPS27L	NM_015920	-0.888693
	55833	UBAP2	NM_018449	-0.887672
	51096	UTP18	NM_016001	-0.887114
	51316	PLAC8	NM_016619	-0.887039
	55296	TBC1D19	NM_018317	-0.886429
	2280	FKBP1A	NM_000801	-0.886335
	147657	ZNF480	NM_144684	-0.884976
	36	ACADSB	NM_001609	-0.884667
	84817	TXNDC17	NM_032731	-0.884036
	5745	PTH1R	NM_000316	-0.883329
	3083	HGFAC	NM_001528	-0.883091
	55679	LIMS2	NM_017980	-0.883065
	118670	FAM24A	NM_001029888	-0.882196
	54987	C1orf123	NM_017887	-0.881188
	5539	PPY	NM_002722	-0.879726
	84286	TMEM175	NM_032326	-0.879686
	6223	RPS19	NM_001022	-0.878771
	51585	PCF11	NM_015885	-0.878679
	259249	MRGPRX1	NM_147199	-0.878287
	64946	CENPH	NM_022909	-0.878113
	51186	WBP5	NM_001006612	-0.877831
	155	ADRB3	NM_000025	-0.877019
	1428	CRYM	NM_001014444	-0.876413
	84327	ZBED3	NM_032367	-0.875999
	9739	SETD1A	NM_014712	-0.875226
	9293	GPR52	NM_005684	-0.87514
	55667	DENND4C	NM_017925	-0.874892
	2817	GPC1	NM_002081	-0.874822
	51569	UFM1	NM_016617	-0.874712
	90523	C6orf142	NM_138569	-0.874661
	57665	RDH14	NM_020905	-0.874461
	80311	KLHL15	NM_030624	-0.873884
	84193	SETD3	NM_032233	-0.873772
	29954	POMT2	NM_013382	-0.873682
	8872	CDC123	NM_006023	-0.873349
	123096	SLC25A29	NM_001039355	-0.873215
	140462	ASB9	NM_001031739	-0.872806
	4904	YBX1	NM_004559	-0.872589
	81558	FAM117A	NM_030802	-0.872382
	203054	ADCK5	NM_174922	-0.871905
	54822	TRPM7	NM_017672	-0.871876
	54879	ST7L	NM_017744	-0.871743
	947	CD34	NM_001025109	-0.870616
	23019	CNOT1	NM_016284	-0.869524
	55813	UTP6	NM_018428	-0.868006
	59341	TRPV4	NM_021625	-0.867813
	374	AREG	NM_001657	-0.866846
	730060	LOC730060	XM_001132260	-0.866361
	54808	DYM	NM_017653	-0.86631
	23094	SIPA1L3	NM_015073	-0.866001
	51528	C14orf100	NM_016475	-0.865419
	2107	ETF1	NM_004730	-0.86387
	6188	RPS3	NM_001005	-0.863173
	79982	DNAJB14	NM_001031723	-0.863116
	339324	ZNF260	NM_001012756	-0.861687
	5657	PRTN3	NM_002777	-0.860634
	731297	LOC731297	XM_001129141	-0.860103
	245915	DEFB112	NM_001037498	-0.857618
	8678	BECN1	NM_003766	-0.857608
	11219	TREX2	NM_080701	-0.853359
	25865	PRKD2	NM_001079880	-0.852135
	51267	CLEC1A	NM_016511	-0.852091
	50	ACO2	NM_001098	-0.850334
	441016	LOC441016	XM_496693	-0.849377
	3313	HSPA9	NM_004134	-0.849122
	7248	TSC1	NM_000368	-0.848754
	10113	PREB	NM_013388	-0.848608
	10093	ARPC4	NM_001024959	-0.848461
	84498	FAM120B	NM_032448	-0.848381
	55707	NECAP2	NM_018090	-0.847437
	23450	SF3B3	NM_012426	-0.846841
	55754	TMEM30A	NM_018247	-0.846122
	4841	NONO	NM_007363	-0.845695
	3840	KPNA4	NM_002268	-0.845615
	8270	LAGE3	NM_006014	-0.845548
	157638	FAM84B	NM_174911	-0.845441
	26574	AATF	NM_012138	-0.84523
	729036	LOC729036	XM_001129124	-0.844702
	50861	STMN3	NM_015894	-0.84393
	51710	ZNF44	NM_016264	-0.843423
	3433	IFIT2	NM_001547	-0.843203
	55848	C9orf46	NM_018465	-0.843019
	8863	PER3	NM_016831	-0.842585
	728997	LOC728997	XM_001129021	-0.841847
	1384	CRAT	NM_000755	-0.841823
	79626	TNFAIP8L2	NM_024575	-0.841408
	378465	HSN2	NM_213655	-0.840372
	80014	WWC2	NM_024949	-0.840087
	81610	FAM83D	NM_030919	-0.839045
	57615	ZNF492	XM_047550	-0.838666
	64816	CYP3A43	NM_022820	-0.837993
	4066	LYL1	NM_005583	-0.837866
	55964	2015-09-03	NM_019106	-0.836641
	57685	CACHD1	NM_020925	-0.834329
	84328	LZIC	NM_032368	-0.834171
	51434	ANAPC7	NM_016238	-0.833907
	26586	CKAP2	NM_018204	-0.833664
	27332	ZNF638	NM_001014972	-0.833458
	26682	OR4F4	NM_001004195	-0.833206
	3937	LCP2	NM_005565	-0.832521
	533	ATP6V0B	NM_001039457	-0.831072
	10542	HBXIP	NM_006402	-0.830184
	5349	FXYD3	NM_005971	-0.829969
	1758	DMP1	NM_001079911	-0.82988
	3163	HMOX2	NM_002134	-0.82982
	10663	CXCR6	NM_006564	-0.82888
	56658	TRIM39	NM_021253	-0.828705
	54511	HMGCLL1	NM_001042406	-0.828502
	5091	PC	NM_000920	-0.828432
	728145	LOC728145	XM_001128645	-0.82834
	9312	KCNB2	NM_004770	-0.82795
	6122	RPL3	NM_000967	-0.827056
	2967	GTF2H3	NM_001516	-0.826921
	51335	NGRN	NM_001033088	-0.826633
	7407	VARS	NM_006295	-0.826512
	26115	TANC2	XM_371074	-0.82613
	649446	FLJ35776	NM_001039796	-0.825856
	6258	RXRG	NM_006917	-0.825596
	51639	SF3B14	NM_016047	-0.825181
	200879	LIPH	NM_139248	-0.824769
	285498	RNF212	NM_194439	-0.824221
	389125	MUSTN1	NM_205853	-0.824026
	286262	C9orf75	NM_173691	-0.823711
	389676	LOC389676	XM_374276	-0.82369
	8666	EIF3G	NM_003755	-0.823553
	4094	MAF	NM_001031804	-0.823441
	4974	OMG	NM_002544	-0.823268
	2192	FBLN1	NM_001996	-0.822733
	677	ZFP36L1	NM_004926	-0.822681
	29968	PSAT1	NM_021154	-0.822343
	147841	SPC24	NM_182513	-0.822115
	9915	ARNT2	NM_014862	-0.822072
	85315	PAQR8	NM_133367	-0.821622
	984	CDC2L1	NM_033486	-0.821266
	128346	C1orf162	NM_174896	-0.82122
	343	AQP8	NM_001169	-0.82067
	91133	L3MBTL4	NM_173464	-0.820485
	10978	CLP1	NM_006831	-0.818412
	64841	GNPNAT1	NM_198066	-0.817408
	3622	ING2	NM_001564	-0.816775
	1937	EEF1G	NM_001404	-0.816763
	3156	HMGCR	NM_000859	-0.81496
	90204	ZSWIM1	NM_080603	-0.814303
	79879	CCDC134	NM_024821	-0.814124
	7528	YY1	NM_003403	-0.813673
	54585	LZTFL1	NM_020347	-0.813281
	728228	LOC728228	XM_001129681	-0.812658
	550	AUP1	NM_181575	-0.812343
	389170	LEKR1	NM_001004316	-0.810912
	91748	C14orf43	NM_001043318	-0.810795
	54108	CHRAC1	NM_017444	-0.810672
	55775	TDP1	NM_001008744	-0.810506
	7922	SLC39A7	NM_001077516	-0.810282
	2309	FOXO3	NM_001455	-0.810024
	5354	PLP1	NM_000533	-0.808755
	342527	SMTNL2	NM_198501	-0.808633
	7942	TFEB	NM_007162	-0.808249
	7128	TNFAIP3	NM_006290	-0.808155
	11251	GPR44	NM_004778	-0.807987
	84557	MAP1LC3A	NM_032514	-0.807952
	1636	ACE	NM_000789	-0.807187
	56158	TEX12	NM_031275	-0.807128
	1015	CDH17	NM_004063	-0.807063
	23421	ITGB3BP	NM_014288	-0.806724
	389300	LOC389300	XM_374124	-0.806489
	1690	COCH	NM_004086	-0.806432
	10083	USH1C	NM_005709	-0.806353
	1956	EGFR	NM_005228	-0.806134
	5551	PRF1	NM_001083116	-0.805969
	79846	C7orf63	NM_001039706	-0.805241
	729691	LOC729691	XM_001131048	-0.805046
	25989	ULK3	XM_001134013	-0.805026
	11117	EMILIN1	NM_007046	-0.804868
	327657	SERPINA9	NM_001042518	-0.804444
	83890	SPATA9	NM_031952	-0.80368
	5149	PDE6H	NM_006205	-0.802728
	2060	EPS15	NM_001981	-0.802626
	124454	EARS2	NM_001083614	-0.802443
	5859	QARS	NM_005051	-0.802377
	9437	NCR1	NM_004829	-0.802223
	401470	RPS26P10	XM_376787	-0.801524
	642636	LOC642636	XM_926105	-0.801045
	64922	LRRC19	NM_022901	-0.800995
	283149	BCL9L	NM_182557	-0.800513
	647481	hCG_1979841	XM_001128566	-0.800358
	6167	RPL37	NM_000997	-0.799847
	2717	GLA	NM_000169	-0.799821
	4035	LRP1	NM_002332	-0.799712
	648672	LOC648672	XM_937739	-0.799113
	4297	MLL	NM_005933	-0.798728
	442227	LOC442227	XM_498110	-0.798169
	2159	F10	NM_000504	-0.798124
	55687	TRMU	NM_018006	-0.797913
	8321	FZD1	NM_003505	-0.797079
	54739	XAF1	NM_017523	-0.796106
	149708	WFDC5	NM_145652	-0.796074
	730079	LOC730079	XM_001132321	-0.795797
	114785	MBD6	NM_052897	-0.795661
	29895	MYLPF	NM_013292	-0.79529
	51571	FAM49B	NM_016623	-0.794801
	10057	ABCC5	NM_001023587	-0.794674
	2678	GGT1	NM_001032364	-0.794403
	6603	SMARCD2	NM_003077	-0.794282
	8529	CYP4F2	NM_001082	-0.793734
	153339	TMEM167A	NM_174909	-0.793349
	653499	GAL7	NM_001042507	-0.79326
	56923	NMUR2	NM_020167	-0.792143
	166336	PRICKLE2	NM_198859	-0.791265
	730054	LOC730054	XM_001132234	-0.79067
	6634	SNRPD3	NM_004175	-0.790299
	4292	MLH1	NM_000249	-0.79017
	731738	LOC731738	XM_001130601	-0.789732
	2629	GBA	NM_000157	-0.789472
	10650	SLMO1	NM_006553	-0.7892
	83853	ROPN1L	NM_031916	-0.789188
	80237	ELL3	NM_025165	-0.789017
	3687	ITGAX	NM_000887	-0.788884
	9631	NUP155	NM_004298	-0.788271
	8803	SUCLA2	NM_003850	-0.788134
	27296	TP53TG5	NM_014477	-0.788063
	10584	COLEC10	NM_006438	-0.787562
	56920	SEMA3G	NM_020163	-0.786932
	5891	RAGE	NM_014226	-0.786476
	25886	WDR51A	NM_015426	-0.786113
	79047	KCTD15	NM_024076	-0.78577
	2307	FOXS1	NM_004118	-0.78494
	9750	FAM65B	NM_015864	-0.784583
	84643	KIF2B	NM_032559	-0.784509
	113	ADCY7	NM_001114	-0.784233
	3481	IGF2	NM_000612	-0.783815
	2683	B4GALT1	NM_001497	-0.78326
	65018	PINK1	NM_032409	-0.782721
	9851	KIAA0753	NM_014804	-0.782285
	3422	IDI1	NM_004508	-0.781985
	610	HCN2	NM_001194	-0.781793
	1191	CLU	NM_001831	-0.780892
	663	BNIP2	NM_004330	-0.780781
	10403	NDC80	NM_006101	-0.779978
	79888	LPCAT1	NM_024830	-0.779368
	389898	UBE2NL	NM_001012989	-0.778682
	8864	PER2	NM_022817	-0.778193
	51379	CRLF3	NM_015986	-0.777429
	5862	RAB2A	NM_002865	-0.777372
	730429	LOC730429	XM_001125699	-0.777105
	192669	EIF2C3	NM_024852	-0.777099
	10534	SSSCA1	NM_006396	-0.775664
	8189	SYMPK	NM_004819	-0.7753
	2806	GOT2	NM_002080	-0.77516
	9002	F2RL3	NM_003950	-0.774641
	1103	CHAT	NM_020549	-0.773959
	9246	UBE2L6	NM_004223	-0.773483
	387758	FIBIN	NM_203371	-0.773393
	51272	BET1L	NM_016526	-0.772828
	55040	EPN3	NM_017957	-0.772435
	4303	FOXO4	NM_005938	-0.772326
	4047	LSS	NM_001001438	-0.771771
	113829	SLC35A4	NM_080670	-0.771301
	79567	FAM65A	NM_024519	-0.770665
	57574	2015-03-04	NM_020814	-0.769911
	729713	LOC729713	XM_001131108	-0.769731
	54972	TMEM132A	NM_017870	-0.769649
	5444	PON1	NM_000446	-0.76926
	55741	EDEM2	NM_018217	-0.768857
	643003	hCG_1989844	XM_939681	-0.768625
	3775	KCNK1	NM_002245	-0.768128
	1155	TBCB	NM_001281	-0.767891
	6191	RPS4X	NM_001007	-0.767769
	7760	ZNF213	NM_004220	-0.767241
	5251	PHEX	NM_000444	-0.766786
	84418	C5orf32	NM_032412	-0.766472
	53371	NUP54	NM_017426	-0.766259
	54457	TAF7L	NM_024885	-0.765212
	8178	ELL	NM_006532	-0.765039
	6139	RPL17	NM_000985	-0.76437
	341947	COX8C	NM_182971	-0.764295
	10045	SH2D3A	NM_005490	-0.763464
	51114	ZDHHC9	NM_001008222	-0.763107
	51106	TFB1M	NM_016020	-0.762141
	8832	CD84	NM_003874	-0.761501
	1742	DLG4	NM_001365	-0.761071
	55017	C14orf119	NM_017924	-0.761054
	343851	LOC343851	XM_001131279	-0.760886
	112399	EGLN3	NM_022073	-0.760776
	9896	FIG4	NM_014845	-0.759824
	7187	TRAF3	NM_003300	-0.759727
	84132	USP42	NM_032172	-0.759023
	83548	COG3	NM_031431	-0.758849
	26996	GPR160	NM_014373	-0.758664
	650656	LOC650656	XM_944309	-0.757674
	11221	DUSP10	NM_007207	-0.757673
	645332	LOC645332	XM_001129932	-0.757583
	805	CALM2	NM_001743	-0.757282
	39	ACAT2	NM_005891	-0.757163
	4144	MAT2A	NM_005911	-0.756668
	54819	ZCCHC10	NM_017665	-0.756352
	729759	OR4F29	NM_001005221	-0.755239
	162968	ZNF497	NM_198458	-0.754774
	23097	CDC2L6	NM_015076	-0.754756
	55746	NUP133	NM_018230	-0.754606
	27020	NPTN	NM_012428	-0.754417
	2318	FLNC	NM_001458	-0.754367
	846	CASR	NM_000388	-0.754016
	1118	CHIT1	NM_003465	-0.753963
	56978	PRDM8	NM_020226	-0.7538
	729065	LOC729065	XM_001129200	-0.753652
	55974	RAG1AP1	NM_018845	-0.753594
	53981	CPSF2	NM_017437	-0.753528
	55321	C20orf46	NM_018354	-0.753427
	3787	KCNS1	NM_002251	-0.752772
	124995	MRPL10	NM_145255	-0.752596
	133522	PPARGC1B	NM_133263	-0.752546
	81543	LRRC3	NM_030891	-0.752503
	6182	MRPL12	NM_002949	-0.752406
	23169	SLC35D1	NM_015139	-0.752369
	79886	C9orf82	NM_024828	-0.751993
	308	ANXA5	NM_001154	-0.751783
	55967	NDUFA12	NM_018838	-0.751699
	345062	ESSPL	NM_183375	-0.751694
	2864	FFAR1	NM_005303	-0.751616
	8675	STX16	NM_001001433	-0.751471
	390335	LOC390335	XM_001129525	-0.751391
	2271	FH	NM_000143	-0.750905
	11275	KLHL2	NM_007246	-0.750132
	80143	SIKE	NM_025073	-0.74971
	6854	SYN2	NM_003178	-0.749504
	389320	C5orf48	NM_207408	-0.74871
	1643	DDB2	NM_000107	-0.748501
	341277	OVCH2	NM_198185	-0.747144
	3983	ABLIM1	NM_001003407	-0.746493
	7756	ZNF207	NM_001032293	-0.74602
	51629	SLC25A39	NM_016016	-0.745762
	2074	ERCC6	NM_000124	-0.745311
	23544	SEZ6L	NM_021115	-0.74503
	4174	MCM5	NM_006739	-0.74417
	55871	CBWD1	NM_018491	-0.743505
	4691	NCL	NM_005381	-0.743432
	503497	MS4A13	NM_001012417	-0.743394
	525	ATP6V1B1	NM_001692	-0.743259
	54545	MTMR12	NM_001040446	-0.743043
	8751	ADAM15	NM_003815	-0.742694
	54535	CCHCR1	NM_019052	-0.741646
	645914	LOC645914	XM_001126064	-0.741044
	4791	NFKB2	NM_001077493	-0.740605
	259197	NCR3	NM_147130	-0.740347
	90678	LRSAM1	NM_001005373	-0.74007
	4040	LRP6	NM_002336	-0.739852
	337879	KRTAP8-1	NM_175857	-0.739849
	8502	PKP4	NM_001005476	-0.739841
	60676	PAPPA2	NM_020318	-0.739503
	9618	TRAF4	NM_004295	-0.739015
	80760	ITIH5	NM_001001851	-0.738891
	645448	LOC645448	XM_928480	-0.738514
	84126	ATRIP	NM_032166	-0.738443
	9063	PIAS2	NM_004671	-0.738427
	160418	TMTC3	NM_181783	-0.738373
	9921	RNF10	NM_014868	-0.738051
	419	ART3	NM_001179	-0.737983
	1836	SLC26A2	NM_000112	-0.737246
	26019	UPF2	NM_015542	-0.736499
	8387	OR1E1	NM_003553	-0.736067
	54852	PAQR5	NM_017705	-0.735452
	26468	LHX6	NM_014368	-0.735095
	6929	TCF3	NM_003200	-0.734967
	79776	ZFHX4	NM_024721	-0.734821
	10146	G3BP1	NM_005754	-0.734621
	4082	MARCKS	NM_002356	-0.734551
	646262	LOC646262	XM_929207	-0.734474
	4350	MPG	NM_001015052	-0.734148
	10686	CLDN16	NM_006580	-0.734075
	203228	C9orf72	NM_018325	-0.733969
	5584	PRKCI	NM_002740	-0.733705
	29086	C19orf62	NM_001033549	-0.733704
	400591	FLJ44815	NM_207454	-0.733458
	29931	LOH3CR2A	NM_013343	-0.732806
	388344	LOC388344	XM_371023	-0.73238
	116442	RAB39B	NM_171998	-0.732349
	79635	CCDC121	NM_024584	-0.732149
	59285	CACNG6	NM_031897	-0.731662
	219873	OR10S1	NM_001004474	-0.731651
	3479	IGF1	NM_000618	-0.731407
	55178	RNMTL1	NM_018146	-0.731213
	10488	CREB3	NM_006368	-0.729827
	29959	NRBP1	NM_013392	-0.72951
	57544	TXNDC16	NM_020784	-0.729291
	7626	ZNF75D	NM_007131	-0.728909
	390006	PPIAP19	XM_372328	-0.728407
	51308	REEP2	NM_016606	-0.728312
	729623	LOC729623	XM_001130823	-0.728311
	4651	MYO10	NM_012334	-0.728291
	83543	AIF1L	NM_031426	-0.728187
	153733	CCDC112	NM_001040440	-0.728145
	51155	HN1	NM_001002032	-0.728082
	6208	RPS14	NM_001025070	-0.727038
	114789	SLC25A25	NM_001006641	-0.726337
	127406	LOC127406	XM_497679	-0.726182
	222537	HS3ST5	NM_153612	-0.726136
	113235	SLC46A1	NM_080669	-0.725568
	729995	hCG_1817208	XM_001131998	-0.725054
	402057	LOC402057	NM_001080499	-0.724947
	55323	LARP6	NM_197958	-0.724732
	10846	PDE10A	NM_006661	-0.724556
	7468	WHSC1	NM_007331	-0.724335
	90673	PPP1R3E	XM_927029	-0.724157
	23270	TSPYL4	NM_021648	-0.72415
	22955	SCMH1	NM_001031694	-0.723972
	55692	LUC7L	NM_018032	-0.723674
	93100	NAPRT1	NM_145201	-0.723106
	8553	BHLHB2	NM_003670	-0.722609
	6210	RPS15A	NM_001019	-0.722345
	729566	LOC729566	XM_001133579	-0.722281
	306	ANXA3	NM_005139	-0.721944
	1081	CGA	NM_000735	-0.721808
	8694	DGAT1	NM_012079	-0.7213
	732028	LOC732028	XM_001131640	-0.721067
	10906	TRAFD1	NM_006700	-0.720947
	55003	PAK1IP1	NM_017906	-0.720791
	10139	ARFRP1	NM_003224	-0.72078
	136895	C7orf31	NM_138811	-0.720701
	509	ATP5C1	NM_001001973	-0.720661
	55689	YEATS2	NM_018023	-0.720303
	728529	LOC728529	XM_001127674	-0.720131
	140881	DEFB129	NM_080831	-0.720093
	1005	CDH7	NM_004361	-0.720081
	6228	RPS23	NM_001025	-0.719576
	9048	ARTN	NM_003976	-0.718729
	2219	FCN1	NM_002003	-0.718509
	5207	PFKFB1	NM_002625	-0.71843
	150709	ANKAR	NM_144708	-0.71841
	64743	WDR13	NM_017883	-0.718171
	83889	WDR87	XM_371164	-0.717938
	3364	HUS1	NM_004507	-0.717161
	729697	LOC729697	XM_001131070	-0.717113
	26353	HSPB8	NM_014365	-0.716903
	27443	CECR2	XM_938600	-0.716429
	65057	ACD	NM_001082486	-0.716231
	6602	SMARCD1	NM_003076	-0.716185
	81689	ISCA1	NM_030940	-0.716178
	90853	SPOCD1	NM_144569	-0.715974
	445	ASS1	NM_000050	-0.715856
	56165	TDRD1	NM_198795	-0.715679
	344191	EVX2	NM_001080458	-0.715497
	4986	OPRK1	NM_000912	-0.714745
	55332	DRAM	NM_018370	-0.71469
	8794	TNFRSF10C	NM_003841	-0.714452
	56139	PCDHA10	NM_018901	-0.71431
	92840	REEP6	NM_138393	-0.713487
	333929	SNAI3	NM_178310	-0.713287
	6176	RPLP1	NM_001003	-0.711177
	58509	C19orf29	NM_001080543	-0.710724
	116519	APOA5	NM_052968	-0.710599
	10307	APBB3	NM_006051	-0.71039
	9040	UBE2M	NM_003969	-0.7099
	359	AQP2	NM_000486	-0.709851
	641776	LOC641776	XM_935662	-0.709444
	114793	FMNL2	NM_052905	-0.708659
	157769	FAM91A1	NM_144963	-0.708203
	55572	FOXRED1	NM_017547	-0.7079
	23077	MYCBP2	NM_015057	-0.707682
	55677	IWS1	NM_017969	-0.707675
	731679	LOC731679	XM_001133242	-0.707448
	10694	CCT8	NM_006585	-0.7074
	51522	TMEM14C	NM_016462	-0.707314
	10575	CCT4	NM_006430	-0.707251
	358	AQP1	NM_198098	-0.707122
	1579	CYP4A11	NM_000778	-0.707007
	389932	tAKR	XM_937939	-0.706904
	79905	TMC7	NM_024847	-0.705978
	8880	FUBP1	NM_003902	-0.705646
	54453	RIN2	NM_018993	-0.705537
	54658	UGT1A1	NM_000463	-0.705407
	79339	OR51B4	NM_033179	-0.705248
	9061	PAPSS1	NM_005443	-0.705088
	55471	C2orf56	NM_001083946	-0.705031
	9334	B4GALT5	NM_004776	-0.705008
	2742	GLRA2	NM_002063	-0.704917
	386653	IL31	NM_001014336	-0.704857
	8362	HIST1H4K	NM_003541	-0.704727
	3641	INSL4	NM_002195	-0.704303
	57139	RGL3	NM_001035223	-0.704097
	4832	NME3	NM_002513	-0.703609
	60682	SMAP1	NM_001044305	-0.703473
	6193	RPS5	NM_001009	-0.703181
	390058	OR51B6	NM_001004750	-0.702531
	84281	MGC13057	NM_001042519	-0.70242
	11316	COPE	NM_007263	-0.702394
	6355	CCL8	NM_005623	-0.702097
	727874	LOC727874	XM_001126029	-0.701975
	25928	SOSTDC1	NM_015464	-0.701683
	63931	MRPS14	NM_022100	-0.70167
	255374	LOC255374	NM_203397	-0.701125
	731137	LOC731137	XM_001128577	-0.699869
	8193	DPF1	NM_004647	-0.6997
	388566	ZNF470	NM_001001668	-0.699619
	80351	TNKS2	NM_025235	-0.699533
	11078	TRIOBP	NM_007032	-0.698565
	3017	HIST1H2BD	NM_021063	-0.698338
	57162	PELI1	NM_020651	-0.698329
	838	CASP5	NM_004347	-0.698246
	63971	KIF13A	NM_022113	-0.698198
	148789	B3GALNT2	NM_152490	-0.697937
	54543	TOMM7	NM_019059	-0.697588
	55315	SLC29A3	NM_018344	-0.697262
	84775	ZNF607	NM_032689	-0.696653
	60487	TRMT11	NM_001031712	-0.696641
	84890	ADO	NM_032804	-0.69591
	54107	POLE3	NM_017443	-0.695673
	730922	LOC730922	XM_001127743	-0.695577
	55335	NIPSNAP3B	NM_018376	-0.694983
	84541	KBTBD8	NM_032505	-0.694751
	23601	CLEC5A	NM_013252	-0.694587
	646484	LOC646484	XM_933646	-0.694581
	5653	KLK6	NM_001012964	-0.694566
	25873	RPL36	NM_015414	-0.694168
	1195	CLK1	NM_004071	-0.694163
	84263	HSDL2	NM_032303	-0.69414
	7329	UBE2I	NM_003345	-0.693954
	4312	MMP1	NM_002421	-0.693873
	284273	ZADH2	NM_175907	-0.693851
	117	ADCYAP1R1	NM_001118	-0.693554
	222234	MGC35361	NM_147194	-0.693546
	255967	PAN3	NM_175854	-0.69233
	5682	PSMA1	NM_002786	-0.692115
	414153	SNRPEL1	XM_034623	-0.692013
	80148	PQLC1	NM_025078	-0.691716
	93210	PERLD1	NM_033419	-0.691528
	51125	GOLGA7	NM_001002296	-0.691014
	340371	NRBP2	NM_178564	-0.689712
	2912	GRM2	NM_000839	-0.689354
	2549	GAB1	NM_002039	-0.688789
	10856	RUVBL2	NM_006666	-0.688586
	5743	PTGS2	NM_000963	-0.688562
	440295	LOC440295	NM_198181	-0.688263
	8100	IFT88	NM_006531	-0.688134
	94086	HSPB9	NM_033194	-0.688018
	729959	LOC729959	XM_001131894	-0.687872
	54674	LRRN3	NM_018334	-0.68751
	27445	PCLO	XM_940805	-0.687097
	55795	PCID2	NM_018386	-0.686864
	9775	EIF4A3	NM_014740	-0.686423
	79753	SNIP1	NM_024700	-0.686418
	23052	ENDOD1	XM_290546	-0.685893
	645146	LOC645146	XM_928177	-0.685376
	7732	RNF112	NM_007148	-0.685262
	5564	PRKAB1	NM_006253	-0.684613
	56265	CPXM1	NM_019609	-0.684078
	10392	NOD1	NM_006092	-0.684073
	3292	HSD17B1	NM_000413	-0.683525
	6774	STAT3	NM_003150	-0.681998
	55220	KLHDC8A	NM_018203	-0.681877
	899	CCNF	NM_001761	-0.681724
	7072	TIA1	NM_022037	-0.68148
	195828	ZNF367	NM_153695	-0.680986
	80223	RAB11FIP1	NM_001002233	-0.680952
	219432	OR4C6	NM_001004704	-0.680569
	391	RHOG	NM_001665	-0.680376
	56964	WDR93	NM_020212	-0.680271
	2108	ETFA	NM_000126	-0.680119
	7384	UQCRC1	NM_003365	-0.679844
	728203	LOC728203	XM_001128664	-0.679275
	4326	MMP17	NM_016155	-0.679221
	5817	PVR	NM_006505	-0.67907
	93650	ACPT	NM_033068	-0.67888
	25930	PTPN23	NM_015466	-0.678803
	5506	PPP1R3A	NM_002711	-0.678723
	6905	TBCE	NM_001079515	-0.678443
	125206	SLC5A10	NM_001042450	-0.677671
	728441	GGT2	XM_001129377	-0.67767
	4677	NARS	NM_004539	-0.67764
	22989	MYH15	XM_938225	-0.677415
	51440	HPCAL4	NM_016257	-0.677022
	7753	ZNF202	NM_003455	-0.67689
	25895	FAM119B	NM_015433	-0.676613
	9146	HGS	NM_004712	-0.676414
	3066	HDAC2	NM_001527	-0.676184
	90864	SPSB3	NM_080861	-0.675927
	56157	TEX13A	NM_031274	-0.675413
	55166	CENPQ	NM_018132	-0.675139
	7138	TNNT1	NM_003283	-0.674817
	55361	PI4K2A	NM_018425	-0.674812
	84814	PPAPDC3	NM_032728	-0.674606
	80896	NPL	NM_030769	-0.674054
	8505	PARG	NM_003631	-0.673625
	5879	RAC1	NM_198829	-0.673436
	126068	ZNF441	NM_152355	-0.673102
	51097	SCCPDH	NM_016002	-0.672332
	163351	GBP6	NM_198460	-0.672053
	221491	C6orf1	NM_001008703	-0.671263
	440335	LOC440335	XM_935391	-0.671087
	25925	ZNF521	NM_015461	-0.67078
	55690	PACS1	NM_018026	-0.670505
	284040	CDRT4	NM_173622	-0.67033
	10245	TIMM17B	NM_005834	-0.669915
	5016	OVGP1	NM_002557	-0.669826
	23396	PIP5K1C	NM_012398	-0.669293
	644941	LOC644941	XM_928028	-0.669258
	10249	GLYAT	NM_005838	-0.668697
	8403	SOX14	NM_004189	-0.668439
	79723	SUV39H2	NM_024670	-0.667353
	338667	LOC338667	XM_294675	-0.667083
	6547	SLC8A3	NM_033262	-0.666901
	55114	ARHGAP17	NM_001006634	-0.666792
	4881	NPR1	NM_000906	-0.6664
	2045	EPHA7	NM_004440	-0.666197
	127703	C1orf216	NM_152374	-0.666015
	222865	TMEM130	NM_152913	-0.665436
	9962	SLC23A2	NM_005116	-0.665027
	5901	RAN	NM_006325	-0.66496
	94005	PIGS	NM_033198	-0.664936
	9909	DENND4B	XM_001130684	-0.664176
	55664	CDC37L1	NM_017913	-0.663629
	147872	CCDC155	NM_144688	-0.663474
	363	AQP6	NM_001652	-0.663399
	23051	ZHX3	NM_015035	-0.663297
	9733	SART3	NM_014706	-0.663153
	79573	TTC13	NM_024525	-0.66306
	3763	KCNJ6	NM_002240	-0.663011
	119687	OR51A7	NM_001004749	-0.662839
	4654	MYOD1	NM_002478	-0.662831
	131377	KBTBD5	NM_152393	-0.661593
	9807	IP6K1	NM_001006115	-0.661068
	29937	NENF	NM_013349	-0.660644
	2158	F9	NM_000133	-0.66046
	54842	MFSD6	NM_017694	-0.660384
	54470	ARMCX6	NM_001009584	-0.659805
	56681	SAR1A	NM_020150	-0.659589
	23538	OR52A1	NM_012375	-0.659522
	64426	SUDS3	NM_022491	-0.658968
	9321	TRIP11	NM_004239	-0.65873
	284099	C17orf78	NM_173625	-0.658643
	121665	SPPL3	NM_139015	-0.65832
	4605	MYBL2	NM_002466	-0.657753
	84000	TMPRSS13	NM_001077263	-0.657595
	23032	USP33	NM_015017	-0.657318
	728550	LOC728550	XM_001127738	-0.656819
	51305	KCNK9	NM_016601	-0.656037
	1486	CTBS	NM_004388	-0.655936
	4323	MMP14	NM_004995	-0.655566
	387695	C10orf99	NM_207373	-0.655391
	51542	VPS54	NM_001005739	-0.655155
	6232	RPS27	NM_001030	-0.654861
	140679	SLC32A1	NM_080552	-0.654788
	84766	EFCAB4B	NM_032680	-0.654725
	9852	EPM2AIP1	NM_014805	-0.654693
	55924	C1orf183	NM_019099	-0.654427
	54769	DIRAS2	NM_017594	-0.653702
	121268	RHEBL1	NM_144593	-0.65368
	2352	FOLR3	NM_000804	-0.653519
	7371	UCK2	NM_012474	-0.653465
	220002	CYBASC3	NM_153611	-0.652513
	1534	CYB561	NM_001017916	-0.652488
	154664	ABCA13	NM_152701	-0.652372
	84300	C6orf125	NM_032340	-0.652105
	389722	LOC389722	XM_927067	-0.651968
	5099	PCDH7	NM_002589	-0.651917
	79444	BIRC7	NM_022161	-0.65169
	145837	LOC145837	XM_370871	-0.650927
	645084	hCG_2024596	XM_928123	-0.650895
	81832	NETO1	NM_138966	-0.65076
	9791	PTDSS1	NM_014754	-0.650571
	79695	GALNT12	NM_024642	-0.649965
	5715	PSMD9	NM_002813	-0.649255
	9208	LRRFIP1	NM_004735	-0.648812
	728193	LOC728193	XM_001128013	-0.648659
	55009	C19orf24	NM_017914	-0.648652
	158866	ZDHHC15	NM_144969	-0.648504
	833	CARS	NM_001014437	-0.647977
	6819	SULT1C2	NM_001056	-0.647731
	84324	CIP29	NM_033082	-0.6476
	5966	REL	NM_002908	-0.647445
	55861	DBNDD2	NM_001048221	-0.647444
	1953	MEGF6	NM_001409	-0.647334
	2770	GNAI1	NM_002069	-0.647291
	128239	IQGAP3	NM_178229	-0.646998
	55975	KLHL7	NM_001031710	-0.646853
	79816	TLE6	NM_024760	-0.646155
	119587	CPXM2	NM_198148	-0.646024
	283652	SLC24A5	NM_205850	-0.646013
	4282	MIF	NM_002415	-0.645648
	51460	SFMBT1	NM_001005158	-0.64537
	8559	PRPF18	NM_003675	-0.644913
	29914	UBIAD1	NM_013319	-0.644582
	3890	KRT84	NM_033045	-0.64423
	387509	GPR153	NM_207370	-0.644162
	8934	RAB7L1	NM_003929	-0.643966
	642574	LOC642574	XM_926060	-0.643841
	56950	SMYD2	NM_020197	-0.64373
	9203	ZMYM3	NM_005096	-0.643625
	429	ASCL1	NM_004316	-0.643619
	401498	LOC401498	NM_212558	-0.642688
	6051	RNPEP	NM_020216	-0.642
	7283	TUBG1	NM_001070	-0.641877
	889	KRIT1	NM_001013406	-0.641296
	54407	SLC38A2	NM_018976	-0.640942
	642	BLMH	NM_000386	-0.640904
	10135	NAMPT	NM_005746	-0.640597
	2155	F7	NM_000131	-0.640561
	6654	SOS1	NM_005633	-0.640006
	84872	ZC3H10	NM_032786	-0.639
	84058	WDR54	NM_032118	-0.638836
	1736	DKC1	NM_001363	-0.638822
	23590	PDSS1	NM_014317	-0.638583
	57478	USP31	NM_020718	-0.638524
	26585	GREM1	NM_013372	-0.637825
	3674	ITGA2B	NM_000419	-0.637614
	5873	RAB27A	NM_004580	-0.637583
	160728	SLC5A8	NM_145913	-0.637322
	408	ARRB1	NM_004041	-0.637045
	954	ENTPD2	NM_001246	-0.637021
	923	CD6	NM_006725	-0.636961
	7378	UPP1	NM_003364	-0.636675
	7919	BAT1	NM_004640	-0.636551
	136259	KLF14	NM_138693	-0.636468
	91433	RCCD1	NM_001017919	-0.636345
	1123	CHN1	NM_001025201	-0.636129
	79807	GSTCD	NM_001031720	-0.636011
	8690	JRKL	NM_003772	-0.635863
	8368	HIST1H4L	NM_003546	-0.63573
	79623	GALNT14	NM_024572	-0.635657
	651593	LOC651593	XM_940771	-0.635623
	149175	MANEAL	NM_001031740	-0.63562
	9419	CRIPT	NM_014171	-0.635446
	10143	CLEC3A	NM_005752	-0.635302
	2983	GUCY1B3	NM_000857	-0.634871
	218	ALDH3A1	NM_000691	-0.634846
	284023	LOC284023	XM_929835	-0.634729
	79595	SAP130	NM_024545	-0.634632
	123624	AGBL1	NM_152336	-0.634588
	23608	MKRN1	NM_013446	-0.634095
	29935	RPA4	NM_013347	-0.633985
	6238	RRBP1	NM_001042576	-0.633874
	28991	COMMD5	NM_001081004	-0.633864
	729849	LOC729849	XM_001131502	-0.632778
	7106	TSPAN4	NM_001025234	-0.632546
	57122	NUP107	NM_020401	-0.632383
	57127	RHBG	NM_020407	-0.632378
	10186	LHFP	NM_005780	-0.631886
	5429	POLH	NM_006502	-0.631823
	151126	ZNF385B	NM_152520	-0.631391
	10213	PSMD14	NM_005805	-0.631303
	29985	SLC39A3	NM_144564	-0.6313
	27032	ATP2C1	NM_001001485	-0.631251
	728545	LOC728545	XM_001127727	-0.631004
	7203	CCT3	NM_001008800	-0.630679
	7252	TSHB	NM_000549	-0.630281
	54795	TRPM4	NM_017636	-0.630117
	80726	KIAA1683	NM_025249	-0.629989
	84174	SLA2	NM_032214	-0.629744
	284418	C19orf16	XM_371195	-0.629609
	128209	KLF17	NM_173484	-0.629367
	23035	PHLPPL	NM_015020	-0.629242
	196472	FAM71C	NM_153364	-0.629096
	6887	TAL2	NM_005421	-0.628111
	51373	MRPS17	NM_015969	-0.628083
	29015	SLC43A3	NM_014096	-0.628029
	9853	RUSC2	NM_014806	-0.627999
	732275	LOC732275	XM_001134308	-0.627926
	81796	SLCO5A1	NM_030958	-0.627632
	11273	ATXN2L	NM_007245	-0.627358
	55627	SMPD4	NM_017751	-0.627261
	136051	ZNF786	NM_152411	-0.627258
	6203	RPS9	NM_001013	-0.626237
	23386	NUDCD3	NM_015332	-0.625662
	57381	RHOJ	NM_020663	-0.625658
	161742	SPRED1	NM_152594	-0.625083
	780776	FAM18A	NM_001079512	-0.624807
	2185	PTK2B	NM_004103	-0.624638
	5080	PAX6	NM_000280	-0.624105
	730225	LOC730225	XM_001133033	-0.623607
	1429	CRYZ	NM_001889	-0.623326
	120066	OR5P3	NM_153445	-0.623276
	401262	CRIP3	NM_206922	-0.623173
	51755	CRKRS	NM_016507	-0.622775
	732093	LOC732093	XM_001131835	-0.622508
	9703	KIAA0100	NM_014680	-0.621834
	7258	TSPY1	NM_003308	-0.621707
	56675	NRIP3	NM_020645	-0.620665
	28514	DLL1	NM_005618	-0.62065
	3034	HAL	NM_002108	-0.620312
	1678	TIMM8A	NM_004085	-0.620224
	9772	KIAA0195	NM_014738	-0.620041
	7476	WNT7A	NM_004625	-0.619979
	22913	RALY	NM_007367	-0.619607
	2873	GPS1	NM_004127	-0.619545
	23013	SPEN	NM_015001	-0.619483
	64180	DPEP3	NM_022357	-0.619423
	337867	UBAC2	NM_177967	-0.619341
	5435	POLR2F	NM_021974	-0.619201
	7167	TPI1	NM_000365	-0.619122
	390199	OR4D9	NM_001004711	-0.618835
	8227	SFRS17A	NM_005088	-0.618629
	10594	PRPF8	NM_006445	-0.618586
	3549	IHH	NM_002181	-0.618485
	5768	QSOX1	NM_001004128	-0.618446
	2177	FANCD2	NM_001018115	-0.618184
	9388	LIPG	NM_006033	-0.617862
	221150	C13orf3	NM_145061	-0.617625
	339501	MPN2	NM_183062	-0.617495
	1902	LPAR1	NM_001401	-0.617246
	3897	L1CAM	NM_000425	-0.617246
	65059	RAPH1	NM_203365	-0.616954
	10810	WASF3	NM_006646	-0.616785
	162540	IMP5	NM_175882	-0.616482
	2553	GABPB2	NM_002041	-0.616211
	203100	HTRA4	NM_153692	-0.61616
	285671	RNF180	NM_178532	-0.615997
	8557	TCAP	NM_003673	-0.614705
	84680	ACCS	NM_032592	-0.614454
	728350	LOC728350	XM_001130048	-0.614363
	9330	GTF3C3	NM_012086	-0.614284
	387654	LOC387654	XM_373453	-0.613283
	25876	SPEF1	NM_015417	-0.613249
	4669	NAGLU	NM_000263	-0.613242
	123228	SENP8	NM_145204	-0.612856
	1062	CENPE	NM_001813	-0.612761
	145226	RDH12	NM_152443	-0.612604
	59344	ALOXE3	NM_021628	-0.612184
	10208	USPL1	NM_005800	-0.612109
	9179	AP4M1	NM_004722	-0.612054
	10285	SMNDC1	NM_005871	-0.611781
	5445	PON2	NM_000305	-0.611566
	1453	CSNK1D	NM_001893	-0.611533
	93099	DMKN	NM_001035516	-0.611468
	55353	LAPTM4B	NM_018407	-0.611362
	26298	EHF	NM_012153	-0.611294
	5916	RARG	NM_000966	-0.611256
	57554	LRRC7	NM_020794	-0.611221
	10331	B3GNT3	NM_014256	-0.611108
	9913	SUPT7L	NM_014860	-0.610958
	913	CD1E	NM_001042583	-0.610926
	10811	NOXA1	NM_006647	-0.61092
	6361	CCL17	NM_002987	-0.610742
	732347	LOC732347	XM_001132910	-0.610696
	158506	ZNF645	NM_152577	-0.610235
	4718	NDUFC2	NM_004549	-0.610136
	116138	KLHDC3	NM_057161	-0.609774
	730744	LOC730744	XM_001129080	-0.609726
	9362	CPNE6	NM_006032	-0.609655
	652629	LOC652629	XM_942176	-0.609288
	51726	DNAJB11	NM_016306	-0.608946
	5686	PSMA5	NM_002790	-0.608807
	644528	LOC644528	XM_927656	-0.608673
	5930	RBBP6	NM_006910	-0.60845
	7091	TLE4	NM_007005	-0.608311
	10501	SEMA6B	NM_032108	-0.607957
	79894	ZNF672	NM_024836	-0.607924
	54788	DNAJB12	NM_001002762	-0.607435
	8153	RND2	NM_005440	-0.607032
	5566	PRKACA	NM_002730	-0.607017
	1471	CST3	NM_000099	-0.606625
	9351	SLC9A3R2	NM_004785	-0.606364
	19	ABCA1	NM_005502	-0.606328
	11320	MGAT4A	NM_012214	-0.606124
	4063	LY9	NM_001033667	-0.605905
	120065	OR5P2	NM_153444	-0.605785
	79656	C1orf165	NM_024603	-0.605557
	527	ATP6V0C	NM_001694	-0.605504
	730068	LOC730068	XM_001132278	-0.605195
	54827	FAM55D	NM_001077639	-0.60447
	27102	EIF2AK1	NM_014413	-0.604409
	54968	TMEM70	NM_001040613	-0.604232
	4009	LMX1A	NM_001033507	-0.603861
	390110	LOC390110	NM_001031854	-0.603841
	55567	DNAH3	NM_017539	-0.603715
	63973	NEUROG2	NM_024019	-0.603646
	90701	SEC11C	NM_033280	-0.603574
	5217	PFN2	NM_002628	-0.603398
	1728	NQO1	NM_000903	-0.60315
	51222	ZNF219	NM_016423	-0.602481
	124359	CDYL2	NM_152342	-0.602116
	29101	SSU72	NM_014188	-0.602064
	647153	LOC647153	XM_941786	-0.601946
	27299	ADAMDEC1	NM_014479	-0.601382
	3149	HMGB3	NM_005342	-0.601215
	9771	RAPGEF5	NM_012294	-0.601176
	440519	ZNF724P	XM_001132303	-0.600933
	58512	DLGAP3	NM_001080418	-0.60081
	1740	DLG2	NM_001364	-0.600644
	26984	SEC22A	NM_012430	-0.600492
	55425	KIAA1704	NM_018559	-0.600201
	128553	TSHZ2	NM_173485	-0.600104
	57628	DPP10	NM_001004360	-0.599902
	728721	LOC728721	XM_001128279	-0.599779
	3002	GZMB	NM_004131	-0.59965
	8406	SRPX	NM_006307	-0.599601
	340024	SLC6A19	NM_001003841	-0.599473
	1445	CSK	NM_004383	-0.59913
	10745	PHTF1	NM_006608	-0.598916
	54575	UGT1A10	NM_019075	-0.598619
	7301	TYRO3	NM_006293	-0.598313
	6624	FSCN1	NM_003088	-0.598214
	1875	E2F5	NM_001083588	-0.598107
	4736	RPL10A	NM_007104	-0.597823
	10874	NMU	NM_006681	-0.597671
	55279	ZNF654	NM_018293	-0.597271
	79820	CATSPERB	NM_024764	-0.596655
	3141	HLCS	NM_000411	-0.596521
	6436	SFTPA2B	NM_006926	-0.596306
	740	MRPL49	NM_004927	-0.596269
	91624	NEXN	NM_144573	-0.596023
	1346	COX7A1	NM_001864	-0.595919
	55623	THUMPD1	NM_017736	-0.595419
	284339	TMEM145	NM_173633	-0.595317
	388906	LOC388906	XM_371469	-0.595015
	80333	KCNIP4	NM_001035003	-0.59499
	5547	PRCP	NM_005040	-0.59492
	1112	FOXN3	NM_001085471	-0.594391
	55791	C1orf103	NM_001006945	-0.594367
	55109	AGGF1	NM_018046	-0.594261
	23636	NUP62	NM_012346	-0.59378
	388814	LOC388814	XM_373926	-0.593463
	730002	LOC730002	XM_001132036	-0.593463
	346	APOC4	NM_001646	-0.593306
	84101	USP44	NM_001042403	-0.592716
	645979	LOC645979	XM_935239	-0.5926
	9818	NUPL1	NM_001008564	-0.592565
	7096	TLR1	NM_003263	-0.592516
	3434	IFIT1	NM_001548	-0.592315
	10009	ZBTB33	NM_006777	-0.592245
	9404	LPXN	NM_004811	-0.591935
	5153	PDE1B	NM_000924	-0.591916
	79848	CSPP1	NM_001077204	-0.591792
	383	ARG1	NM_000045	-0.591718
	8399	PLA2G10	NM_003561	-0.591345
	7704	ZBTB16	NM_001018011	-0.59134
	4301	MLLT4	NM_001040000	-0.590748
	10801	2015-09-09	NM_006640	-0.590727
	55770	EXOC2	NM_018303	-0.590502
	10950	BTG3	NM_006806	-0.590377
	6827	SUPT4H1	NM_003168	-0.590117
	220107	DLEU7	NM_198989	-0.589616
	81029	WNT5B	NM_030775	-0.589452
	10643	IGF2BP3	NM_006547	-0.589353
	5067	CNTN3	NM_020872	-0.58876
	647678	LOC647678	XM_001126343	-0.588577
	6310	ATXN1	NM_000332	-0.588336
	51778	MYOZ2	NM_016599	-0.587461
	3312	HSPA8	NM_006597	-0.5874
	222894	FERD3L	NM_152898	-0.587118
	10369	CACNG2	NM_006078	-0.58707
	2550	GABBR1	NM_001470	-0.586588
	157922	CAMSAP1	NM_015447	-0.586356
	2962	GTF2F1	NM_002096	-0.586157
	643751	LOC643751	XM_940814	-0.58596
	22862	FNDC3A	NM_001079673	-0.585924
	284098	PIGW	NM_178517	-0.585691
	10107	TRIM10	NM_006778	-0.585586
	10309	CCNO	NM_021147	-0.585316
	9349	RPL23	NM_000978	-0.585112
	9153	SLC28A2	NM_004212	-0.585003
	381	ARF5	NM_001662	-0.58491
	10897	YIF1A	NM_020470	-0.58481
	83856	FSD1L	NM_031919	-0.584787
	58494	JAM2	NM_021219	-0.584671
	55743	CHFR	NM_018223	-0.584612
	375347	DNAH12L	NM_198564	-0.584026
	283440	LOC283440	XM_211040	-0.583787
	2299	FOXI1	NM_012188	-0.583774
	7099	TLR4	NM_138554	-0.583425
	5096	PCCB	NM_000532	-0.582933
	53407	STX18	NM_016930	-0.582839
	729117	LOC729117	XM_001132790	-0.582716
	648000	hCG_2015956	XM_371757	-0.582683
	7038	TG	NM_003235	-0.582484
	9019	MPZL1	NM_003953	-0.582408
	80177	MYCT1	NM_025107	-0.582205
	116461	C1orf19	NM_052965	-0.582131
	9611	NCOR1	NM_006311	-0.58213
	5136	PDE1A	NM_001003683	-0.581769
	55602	CDKN2AIP	NM_017632	-0.581473
	8943	AP3D1	NM_001077523	-0.58146
	339457	C1orf222	NM_001003808	-0.581183
	632	BGLAP	NM_199173	-0.580977
	7164	TPD52L1	NM_001003395	-0.580319
	285525	YIPF7	NM_182592	-0.580237
	643904	RNF222	XM_927169	-0.579795
	285966	FAM139A	NM_173678	-0.579347
	57835	SLC4A5	NM_021196	-0.579207
	64005	MYO1G	NM_033054	-0.578786
	8303	SNN	NM_003498	-0.578503
	440093	LOC440093	NM_001013699	-0.578493
	79628	SH3TC2	NM_024577	-0.578405
	5976	UPF1	NM_002911	-0.578294
	84248	FYTTD1	NM_001011537	-0.57828
	1662	DDX10	NM_004398	-0.578064
	55748	CNDP2	NM_018235	-0.578028
	29949	IL19	NM_013371	-0.577995
	54985	HCFC1R1	NM_001002017	-0.577473
	1757	SARDH	NM_007101	-0.577323
	64422	ATG3	NM_022488	-0.576699
	30836	DNTTIP2	NM_014597	-0.57669
	1666	DECR1	NM_001359	-0.576488
	7410	VAV2	NM_003371	-0.576087
	6137	RPL13	NM_000977	-0.57603
	1813	DRD2	NM_000795	-0.576008
	3098	HK1	NM_000188	-0.575951
	5500	PPP1CB	NM_002709	-0.57585
	53632	PRKAG3	NM_017431	-0.575333
	92162	TMEM88	NM_203411	-0.575166
	54776	PPP1R12C	NM_017607	-0.575139
	51279	C1RL	NM_016546	-0.575054
	6539	SLC6A12	NM_003044	-0.574814
	3741	KCNA5	NM_002234	-0.57464
	284355	TPRX1	NM_198479	-0.574225
	1677	DFFB	NM_004402	-0.574193
	51360	MBTPS2	NM_015884	-0.5741
	54910	SEMA4C	NM_017789	-0.574007
	150678	MYEOV2	NM_138336	-0.573745
	7593	MZF1	NM_003422	-0.573716
	886	CCKAR	NM_000730	-0.573366
	9874	TLK1	NM_012290	-0.573288
	57580	PREX1	NM_020820	-0.573255
	54847	SIDT1	NM_017699	-0.572871
	51156	SERPINA10	NM_016186	-0.572585
	4760	NEUROD1	NM_002500	-0.572502
	2237	FEN1	NM_004111	-0.571985
	7511	XPNPEP1	NM_020383	-0.571784
	2322	FLT3	NM_004119	-0.571586
	9825	SPATA2	NM_006038	-0.570873
	252839	TMEM9	NM_016456	-0.570663
	6542	SLC7A2	NM_001008539	-0.570567
	54729	NKX1-1	XM_926341	-0.570248
	387867	LOC387867	XM_370697	-0.5702
	23138	N4BP3	NM_015111	-0.570035
	286183	NKAIN3	NM_173688	-0.570021
	80231	CXorf21	NM_025159	-0.570008
	2253	FGF8	NM_006119	-0.569851
	8660	IRS2	NM_003749	-0.569813
	4967	OGDH	NM_001003941	-0.569399
	51559	NT5DC3	NM_001031701	-0.568941
	7813	EVI5	NM_005665	-0.568744
	8899	PRPF4B	NM_003913	-0.568511
	25809	TTLL1	NM_001008572	-0.568433
	1411	CRYBA1	NM_005208	-0.567818
	54431	DNAJC10	NM_018981	-0.567651
	337973	KRTAP19-6	NM_181612	-0.567492
	10333	TLR6	NM_006068	-0.567454
	7288	TULP2	NM_003323	-0.567399
	1135	CHRNA2	NM_000742	-0.567099
	3383	ICAM1	NM_000201	-0.567089
	1719	DHFR	NM_000791	-0.566787
	79830	ZMYM1	NM_024772	-0.566471
	908	CCT6A	NM_001009186	-0.566408
	7840	ALMS1	NM_015120	-0.566343
	26279	PLA2G2D	NM_012400	-0.566302
	246126	CYorf15A	NM_001005852	-0.566285
	10521	DDX17	NM_006386	-0.56609
	2208	FCER2	NM_002002	-0.565975
	22904	SBNO2	NM_014963	-0.565819
	29800	ZDHHC1	NM_013304	-0.565538
	2515	ADAM2	NM_001464	-0.565127
	1535	CYBA	NM_000101	-0.564871
	286514	MAGEB18	NM_173699	-0.564832
	2247	FGF2	NM_002006	-0.564745
	4735	2015-09-02	NM_001008491	-0.564719
	1806	DPYD	NM_000110	-0.564592
	10466	COG5	NM_006348	-0.564578
	6209	RPS15	NM_001018	-0.564453
	54970	TTC12	NM_017868	-0.5642
	114926	C8orf40	NM_138436	-0.564117
	1132	CHRM4	NM_000741	-0.563821
	121838	LOC121838	XM_001133828	-0.563356
	728661	LOC728661	XM_001128065	-0.563157
	1778	DYNC1H1	NM_001376	-0.562487
	140803	TRPM6	NM_017662	-0.562447
	196294	IMMP1L	NM_144981	-0.562329
	1510	CTSE	NM_001910	-0.562178
	345275	HSD17B13	NM_178135	-0.562083
	732370	LOC732370	XM_001133012	-0.562028
	6895	TARBP2	NM_004178	-0.56189
	9576	SPAG6	NM_012443	-0.561711
	29767	TMOD2	NM_014548	-0.561436
	54997	TESC	NM_017899	-0.561085
	2132	EXT2	NM_000401	-0.561084
	4295	MLN	NM_001040109	-0.560875
	65993	MRPS34	NM_023936	-0.560848
	3625	INHBB	NM_002193	-0.560567
	7263	TST	NM_003312	-0.560206
	646	BNC1	NM_001717	-0.559867
	6838	SURF6	NM_006753	-0.559858
	7789	ZXDA	NM_007156	-0.559462
	3991	LIPE	NM_005357	-0.558887
	219899	TBCEL	NM_152715	-0.558802
	6143	RPL19	NM_000981	-0.55874
	643684	LOC643684	XM_931745	-0.558524
	79969	C6orf134	NM_001031722	-0.558475
	5347	PLK1	NM_005030	-0.558356
	1352	COX10	NM_001303	-0.55825
	8786	RGS11	NM_003834	-0.558239
	51747	CROP	NM_006107	-0.558238
	1139	CHRNA7	NM_000746	-0.558062
	7532	YWHAG	NM_012479	-0.557713
	201633	TIGIT	NM_173799	-0.557534
	127	ADH4	NM_000670	-0.557485
	54471	SMCR7L	NM_019008	-0.557397
	387082	SUMO4	NM_001002255	-0.557385
	8517	IKBKG	NM_003639	-0.556959
	5352	PLOD2	NM_000935	-0.556675
	10989	IMMT	NM_006839	-0.555998
	115795	C3orf24	NM_173472	-0.555918
	157506	RDH10	NM_172037	-0.555791
	285423	LOC285423	XM_938311	-0.555634
	54165	DCUN1D1	NM_020640	-0.555422
	134121	LOC134121	XM_940803	-0.555072
	900	CCNG1	NM_004060	-0.554912
	80823	BHLHB9	NM_030639	-0.5549
	439916	C12orf37	XM_001134426	-0.554825
	729704	LOC729704	XM_001133899	-0.55478
	285429	WDR21B	NM_001029955	-0.554703
	397	ARHGDIB	NM_001175	-0.554656
	23181	DIP2A	NM_015151	-0.553993
	55786	ZNF415	NM_018355	-0.553937
	93611	FBXO44	NM_001014765	-0.553768
	262	AMD1	NM_001033059	-0.553681
	2103	ESRRB	NM_004452	-0.553573
	727861	LOC727861	XM_001125985	-0.553559
	3861	KRT14	NM_000526	-0.553516
	326	AIRE	NM_000383	-0.553482
	51143	DYNC1LI1	NM_016141	-0.553251
	8266	UBL4A	NM_014235	-0.552926
	115749	C12orf56	XM_056680	-0.552848
	10922	FASTK	NM_006712	-0.552704
	118738	ZNF488	NM_153034	-0.552669
	120939	C12orf59	NM_153022	-0.552409
	51406	NOL7	NM_016167	-0.552015
	139285	FAM123B	NM_152424	-0.551708
	1003	CDH5	NM_001795	-0.551597
	420	ART4	NM_021071	-0.551425
	1454	CSNK1E	NM_001894	-0.551403
	55765	C1orf106	NM_018265	-0.550984
	51657	STYXL1	NM_016086	-0.550904
	10327	AKR1A1	NM_006066	-0.550691
	2350	FOLR2	NM_000803	-0.55023
	79716	NPEPL1	NM_024663	-0.549863
	114134	SLC2A13	NM_052885	-0.549758
	6289	SAA2	NM_030754	-0.549539
	285659	OR2V2	NM_206880	-0.549496
	725	C4BPB	NM_000716	-0.549225
	64097	EPB41L4A	NM_022140	-0.549037
	23101	MCF2L2	NM_015078	-0.548942
	55055	ZWILCH	NM_017975	-0.548401
	51566	ARMCX3	NM_016607	-0.548212
	5004	ORM1	NM_000607	-0.548153
	54436	SH3TC1	NM_018986	-0.548069
	644624	LOC644624	XM_934131	-0.547806
	160851	DGKH	NM_152910	-0.547788
	51259	TMEM216	NM_016499	-0.547751
	51386	EIF3L	NM_016091	-0.547512
	84960	KIAA1984	NM_001039374	-0.547511
	1373	CPS1	NM_001875	-0.547456
	55133	SRBD1	NM_018079	-0.547345
	10092	ARPC5	NM_005717	-0.54715
	80207	OPA3	NM_001017989	-0.546737
	2069	EREG	NM_001432	-0.546521
	6317	SERPINB3	NM_006919	-0.546333
	5764	PTN	NM_002825	-0.546237
	162699	TCEB3C	NM_145653	-0.546141
	79147	FKRP	NM_001039885	-0.546014
	779	CACNA1S	NM_000069	-0.54589
	2131	EXT1	NM_000127	-0.545473
	10842	C7orf16	NM_006658	-0.545282
	9820	CUL7	NM_014780	-0.544976
	81565	NDEL1	NM_001025579	-0.544674
	8190	MIA	NM_006533	-0.544015
	129401	NUP35	NM_138285	-0.543947
	55285	RBM41	NM_018301	-0.543652
	27199	OXGR1	NM_080818	-0.543468
	55733	HHAT	NM_018194	-0.543457
	122953	JDP2	NM_130469	-0.543324
	222	ALDH3B2	NM_000695	-0.543135
	729922	LOC729922	XM_001131777	-0.542979
	5986	RFNG	NM_002917	-0.54295
	9055	PRC1	NM_003981	-0.542435
	8834	TMEM11	NM_003876	-0.542382
	9749	PHACTR2	NM_014721	-0.54237
	51586	MED15	NM_001003891	-0.54221
	8692	HYAL2	NM_003773	-0.542183
	644695	LOC644695	XM_932310	-0.541745
	23677	SH3BP4	NM_014521	-0.541681
	222068	TMED4	NM_182547	-0.541437
	1400	CRMP1	NM_001014809	-0.541387
	401206	hCG_1640785	XM_937380	-0.540949
	9657	IQCB1	NM_001023570	-0.5409
	57082	CASC5	NM_144508	-0.540749
	5003	SLC22A18AS	NM_007105	-0.540391
	50833	TAS2R16	NM_016945	-0.540009
	1452	CSNK1A1	NM_001025105	-0.539964
	128954	GAB4	NM_001037814	-0.539675
	1857	DVL3	NM_004423	-0.539619
	6903	TBCC	NM_003192	-0.539478
	2101	ESRRA	NM_004451	-0.539369
	134430	WDR36	NM_139281	-0.539048
	57515	SERINC1	NM_020755	-0.538972
	727950	LOC727950	XM_001126888	-0.538919
	152789	JAKMIP1	NM_144720	-0.538855
	7745	ZNF192	NM_006298	-0.538661
	972	CD74	NM_001025158	-0.538275
	26531	OR11A1	NM_013937	-0.538203
	347	APOD	NM_001647	-0.537773
	27035	NOX1	NM_007052	-0.536892
	81614	NIPA2	NM_001008860	-0.536783
	30812	SOX8	NM_014587	-0.53618
	56884	FSTL5	NM_020116	-0.535901
	283297	OR10A4	NM_207186	-0.535846
	6928	HNF1B	NM_000458	-0.53571
	5106	PCK2	NM_001018073	-0.535685
	8761	PABPC4	NM_003819	-0.535548
	91647	ATPAF2	NM_145691	-0.535468
	154386	C6orf195	NM_152554	-0.535263
	387707	CC2D2B	NM_001001732	-0.534579
	729723	LOC729723	XM_001131130	-0.534442
	3375	IAPP	NM_000415	-0.534295
	84188	MLSTD2	NM_032228	-0.534202
	92960	PEX11G	NM_080662	-0.534033
	80758	PRR7	NM_030567	-0.533523
	23085	ERC1	NM_015064	-0.533295
	51127	TRIM17	NM_001024940	-0.532771
	85013	TMEM128	NM_032927	-0.532701
	6701	SPRR2B	NM_001017418	-0.532699
	23119	HIC2	NM_015094	-0.532581
	79812	MMRN2	NM_024756	-0.532198
	5027	P2RX7	NM_002562	-0.532153
	10880	ACTL7B	NM_006686	-0.532002
	2872	MKNK2	NM_017572	-0.531644
	6697	SPR	NM_003124	-0.531206
	1431	CS	NM_004077	-0.531032
	84709	C4orf49	NM_032623	-0.530977
	8379	MAD1L1	NM_001013836	-0.530959
	2846	LPAR4	NM_005296	-0.530865
	2591	GALNT3	NM_004482	-0.530777
	441722	LOC441722	XM_497450	-0.530486
	7332	UBE2L3	NM_003347	-0.530273
	64866	CDCP1	NM_022842	-0.530043
	1296	COL8A2	NM_005202	-0.529643
	393	ARHGAP4	NM_001666	-0.529394
	118812	C10orf83	NM_178832	-0.529375
	153	ADRB1	NM_000684	-0.529153
	729562	LOC729562	XM_001130632	-0.528823
	65009	NDRG4	NM_020465	-0.528278
	4706	NDUFAB1	NM_005003	-0.527981
	23682	RAB38	NM_022337	-0.527819
	730631	LOC730631	XM_001126051	-0.527704
	10699	CORIN	NM_006587	-0.5277
	90952	ESAM	NM_138961	-0.527652
	85438	C4orf35	NM_033122	-0.527445
	9196	KCNAB3	NM_004732	-0.527019
	56667	MUC13	NM_033049	-0.526769
	9774	BCLAF1	NM_001077440	-0.526618
	6329	SCN4A	NM_000334	-0.526536
	80319	CXXC4	NM_025212	-0.526148
	728633	LOC728633	XM_001127984	-0.526124
	5471	PPAT	NM_002703	-0.525896
	3569	IL6	NM_000600	-0.525893
	4726	NDUFS6	NM_004553	-0.525545
	55295	KLHL26	NM_018316	-0.525378
	2289	FKBP5	NM_004117	-0.525287
	83595	SOX7	NM_031439	-0.524778
	206338	FLJ90650	NM_173800	-0.524403
	55531	ELMOD1	NM_018712	-0.52426
	10544	PROCR	NM_006404	-0.524134
	55122	C6orf166	NM_018064	-0.524063
	93661	CAPZA3	NM_033328	-0.523942
	63933	CCDC90A	NM_001031713	-0.523737
	94039	ZNF101	NM_033204	-0.523657
	10085	EDIL3	NM_005711	-0.523585
	4324	MMP15	NM_002428	-0.523266
	6202	RPS8	NM_001012	-0.523251
	27134	TJP3	NM_014428	-0.523047
	1730	DIAPH2	NM_006729	-0.523046
	1945	EFNA4	NM_005227	-0.522851
	400509	RUNDC2B	NM_001012391	-0.522372
	6725	SRMS	NM_080823	-0.522257
	2648	GCN5L2	NM_021078	-0.522166
	9411	ARHGAP29	NM_004815	-0.521882
	29894	CPSF1	NM_013291	-0.521597
	55599	RNPC3	NM_017619	-0.521489
	26164	GTPBP5	NM_015666	-0.521409
	11025	LILRB3	NM_001081450	-0.521171
	8309	ACOX2	NM_003500	-0.521041
	8455	ATRN	NM_139321	-0.521031
	2990	GUSB	NM_000181	-0.521005
	54839	LRRC49	NM_017691	-0.520431
	6853	SYN1	NM_006950	-0.520254
	80345	ZSCAN16	NM_025231	-0.520238
	51802	ACCN5	NM_017419	-0.519798
	283768	GOLGA8G	NM_001012420	-0.519469
	57175	CORO1B	NM_001018070	-0.519338
	729929	LOC729929	XM_001134052	-0.519139
	7587	ZNF37A	NM_001007094	-0.518776
	9531	BAG3	NM_004281	-0.518735
	11001	SLC27A2	NM_003645	-0.518609
	11337	GABARAP	NM_007278	-0.518563
	57338	JPH3	NM_020655	-0.518426
	643449	LOC643449	XM_931553	-0.518031
	2068	ERCC2	NM_000400	-0.51794
	83481	EPPK1	NM_031308	-0.517881
	115584	SLC5A11	NM_052944	-0.517856
	84173	RBED1	NM_032213	-0.517749
	283129	C11orf85	NM_001037225	-0.517571
	27316	RBMX	NM_002139	-0.51751
	79887	FLJ22662	NM_024829	-0.517316
	9144	SYNGR2	NM_004710	-0.517239
	57198	ATP8B2	NM_001005855	-0.517113
	55222	LRRC20	NM_018205	-0.516921
	5433	POLR2D	NM_004805	-0.516894
	641796	LOC641796	XM_001128028	-0.516821
	123355	LRRC28	NM_144598	-0.516486
	55116	TMEM39B	NM_018056	-0.516429
	7702	ZNF143	NM_003442	-0.516304
	151449	GDF7	NM_182828	-0.516057
	51550	CINP	NM_032630	-0.515676
	3758	KCNJ1	NM_000220	-0.515612
	10084	PQBP1	NM_001032381	-0.515509
	400624	FLJ45079	NM_001001685	-0.515349
	79572	ATP13A3	XM_942079	-0.514829
	120	ADD3	NM_001121	-0.514695
	6309	SC5DL	NM_001024956	-0.514102
	57678	GPAM	NM_020918	-0.513819
	6283	S100A12	NM_005621	-0.513756
	7035	TFPI	NM_001032281	-0.513718
	79582	SPAG16	NM_001025436	-0.513673
	145567	TTC7B	NM_001010854	-0.513549
	3563	IL3RA	NM_002183	-0.513367
	64398	MPP5	NM_022474	-0.513061
	6550	SLC9A3	NM_004174	-0.513015
	80306	MED28	NM_025205	-0.512901
	55149	PAPD1	NM_018109	-0.512859
	51093	C1orf66	NM_015997	-0.512623
	731826	LOC731826	XM_001130960	-0.512355
	51715	RAB23	NM_016277	-0.512332
	142827	C10orf129	NM_207321	-0.512191
	732242	LOC732242	XM_001134338	-0.512085
	6237	RRAS	NM_006270	-0.511855
	1629	DBT	NM_001918	-0.511834
	9905	SGSM2	NM_014853	-0.511645
	7180	CRISP2	NM_003296	-0.511584
	1791	DNTT	NM_001017520	-0.511552
	5356	PLRG1	NM_002669	-0.511254
	84918	LRP11	NM_032832	-0.511136
	9068	ANGPTL1	NM_004673	-0.51075
	60675	PROK2	NM_021935	-0.510731
	81492	RSHL1	NM_030785	-0.510727
	5245	PHB	NM_002634	-0.510194
	3426	CFI	NM_000204	-0.51012
	158248	TTC16	NM_144965	-0.51
	883	CCBL1	NM_004059	-0.509964
	3651	PDX1	NM_000209	-0.509724
	7094	TLN1	NM_006289	-0.509704
	83416	FCRL5	NM_031281	-0.509697
	51306	C5orf5	NM_016603	-0.509599
	54512	EXOSC4	NM_019037	-0.509421
	341350	OVCH1	NM_183378	-0.509327
	79934	ADCK4	NM_024876	-0.509263
	646079	LOC646079	XM_929039	-0.509259
	22861	NLRP1	NM_001033053	-0.508979
	390816	THA1P	XM_001127683	-0.508826
	51384	WNT16	NM_016087	-0.508813
	3927	LASP1	NM_006148	-0.508776
	2568	GABRP	NM_014211	-0.508751
	35	ACADS	NM_000017	-0.508649
	4950	OCLN	NM_002538	-0.508579
	4702	NDUFA8	NM_014222	-0.508546
	4833	NME4	NM_005009	-0.508478
	283489	ZNF828	NM_032436	-0.507946
	23617	TSSK2	NM_053006	-0.507883
	728045	LOC728045	XM_001126424	-0.507222
	22938	SNW1	NM_012245	-0.507075
	54831	BEST2	NM_017682	-0.507003
	10683	DLL3	NM_016941	-0.506455
	83851	SYT16	NM_031914	-0.506099
	10241	CALCOCO2	NM_005831	-0.505997
	79037	PVRIG	NM_024070	-0.505907
	378807	CATSPER4	NM_198137	-0.505694
	84467	FBN3	NM_032447	-0.505663
	4521	NUDT1	NM_002452	-0.505558
	389101	LOC389101	XM_001129776	-0.505505
	375611	SLC26A5	NM_198999	-0.50509
	390063	OR51I1	NM_001005288	-0.505062
	732091	LOC732091	XM_001131832	-0.504968
	23553	HYAL4	NM_012269	-0.504446
	593	BCKDHA	NM_000709	-0.504429
	3792	KEL	NM_000420	-0.50421
	27086	FOXP1	NM_001012505	-0.503985
	222962	SLC29A4	NM_001040661	-0.503731
	57593	EBF4	XM_044921	-0.503638
	84144	SYDE2	XM_086186	-0.503557
	7367	UGT2B17	NM_001077	-0.503508
	5828	PXMP3	NM_000318	-0.503421
	388695	LYSMD1	NM_212551	-0.503086
	83879	CDCA7	NM_031942	-0.503052
	30816	ERVWE1	NM_014590	-0.503043
	56112	PCDHGA3	NM_018916	-0.503036
	6568	SLC17A1	NM_005074	-0.502872
	55128	TRIM68	NM_018073	-0.502835
	126637	TCHHL1	NM_001008536	-0.502765
	392399	LCN9	NM_001001676	-0.502694
	55253	TYW1	NM_018264	-0.502548
	84812	PLCD4	NM_032726	-0.502487
	7389	UROD	NM_000374	-0.502322
	80145	THOC7	NM_025075	-0.502089
	9778	KIAA0232	NM_014743	-0.501938
	26	ABP1	NM_001091	-0.501854
	22871	NLGN1	NM_014932	-0.501799
	8453	CUL2	NM_003591	-0.501602
	56126	PCDHB10	NM_018930	-0.501519
	730033	LOC730033	XM_001133112	-0.501498
	5685	PSMA4	NM_002789	-0.501479
	51547	SIRT7	NM_016538	-0.50109
	7453	WARS	NM_004184	-0.500945
	51283	BFAR	NM_016561	-0.500851
	9886	RHOBTB1	NM_001032380	-0.500468
	345222	C4orf44	NM_001012982	-0.5004
	4352	MPL	NM_005373	-0.500087
	7434	VIPR2	NM_003382	-0.500038
	23116	FAM179B	NM_015091	-0.499622
	166	AES	NM_001130	-0.499539
	23253	ANKRD12	NM_001083625	-0.499258
	29907	SNX15	NM_013306	-0.499075
	221002	RASGEF1A	NM_145313	-0.499065
	284018	C17orf58	NM_181655	-0.498789
	57093	TRIM49	NM_020358	-0.498498
	9147	SDCCAG1	NM_004713	-0.498348
	6201	RPS7	NM_001011	-0.498333
	127707	KLHDC7A	NM_152375	-0.498183
	79993	ELOVL7	NM_024930	-0.498137
	729911	LOC729911	XM_001134184	-0.498018
	4129	MAOB	NM_000898	-0.497974
	8195	MKKS	NM_018848	-0.497929
	23424	TDRD7	NM_014290	-0.497673
	10294	DNAJA2	NM_005880	-0.497268
	3373	HYAL1	NM_007312	-0.497217
	26986	PABPC1	NM_002568	-0.497067
	727798	LOC727798	XM_001125736	-0.49695
	651	BMP3	NM_001201	-0.496861
	2218	FKTN	NM_001079802	-0.49652
	11068	CYB561D2	NM_007022	-0.496121
	1475	CSTA	NM_005213	-0.496117
	729672	LOC729672	XM_001130992	-0.49564
	80313	LRRC27	NM_030626	-0.495426
	4637	MYL6	NM_021019	-0.495408
	6390	SDHB	NM_003000	-0.495399
	6397	SEC14L1	NM_001039573	-0.495374
	79842	ZBTB3	NM_024784	-0.495314
	79841	AGBL2	NM_024783	-0.495203
	774	CACNA1B	NM_000718	-0.495145
	10059	DNM1L	NM_005690	-0.494971
	80032	ZNF556	NM_024967	-0.494856
	3386	ICAM4	NM_001039132	-0.494728
	84896	ATAD1	NM_032810	-0.494324
	138715	ARID3C	NM_001017363	-0.494311
	2984	GUCY2C	NM_004963	-0.493563
	1173	AP2M1	NM_001025205	-0.493075
	124961	ZFP3	NM_153018	-0.492279
	4125	MAN2B1	NM_000528	-0.49225
	10677	AVIL	NM_006576	-0.491936
	91687	CENPL	NM_033319	-0.491855
	8904	CPNE1	NM_152925	-0.491557
	352954	GATS	NM_178831	-0.490749
	4695	NDUFA2	NM_002488	-0.490633
	23350	SR140	NM_001080415	-0.490326
	64983	MRPL32	NM_031903	-0.490251
	84066	C1orf49	NM_032126	-0.490118
	7941	PLA2G7	NM_005084	-0.49008
	25862	USP49	NM_018561	-0.489833
	55798	METTL2B	NM_018396	-0.489734
	3778	KCNMA1	NM_001014797	-0.48964
	26157	GIMAP2	NM_015660	-0.48956
	51224	TCEB3B	NM_016427	-0.489551
	652886	LOC652886	XM_942611	-0.489549
	2634	GBP2	NM_004120	-0.489541
	80230	RUFY1	NM_001040451	-0.489527
	2098	ESD	NM_001984	-0.489469
	729594	LOC729594	XM_001130733	-0.489416
	7319	UBE2A	NM_003336	-0.489353
	401666	OR51A4	NM_001005329	-0.489288
	2886	GRB7	NM_001030002	-0.48912
	23516	SLC39A14	NM_015359	-0.488868
[truncated: 19,567 more rows]
